# Supplementary material for: Proteomic profiling identifies markers for inflammation-related tumor–fibroblast interaction
Source: Clin Proteomics. 2017 Oct 6;14:33. doi: 10.1186/s12014-017-9168-7 (PMC5689177; doi:10.1186/s12014-017-9168-7)
Supplement: Supplementary file 2 — Additional file 2. Table S1. Proteins identified in colorectal tumors and normal mucosa. [file 12014_2017_9168_MOESM2_ESM.xlsx]

## Sheet: Tabelle1
Accession	Gene name	Protein name	Tumor vs. Normal p-value	Tumor vs Normal log2FC	High vs. Low p-value	High vs. Low log2FC	Low vs. Normal p-value	Low vs. Normal log2FC	Tumor vs. Normal MP significant	High vs. Low MP significant	Low vs. Normal MP significant	Score	Peptides	Unique peptides	MS/MS Count	Sequence coverage [%]	Mol. weight [kDa]
O14874	BCKDK	[3-methyl-2-oxobutanoate dehydrogenase [lipoamide]] kinase, mitochondrial	0.118123	1.0883	0.542081	0.433131	0.373573	0.871734				7.8312	3	3	19	10.7	46.36
Q15118	PDK1	[Pyruvate dehydrogenase (acetyl-transferring)] kinase isozyme 1, mitochondrial	0.297851	-0.697745	0.114009	-0.787652	0.737236	-0.303919				16.413	9	8	38	28.2	49.244
Q15119	PDK2	[Pyruvate dehydrogenase (acetyl-transferring)] kinase isozyme 2, mitochondrial	0.453771	-0.294951	0.724954	0.165857	0.448664	-0.37788				4.4692	4	3	10	13.3	46.153
Q15120	PDK3	[Pyruvate dehydrogenase (acetyl-transferring)] kinase isozyme 3, mitochondrial	0.0116583	1.21714	0.246822	-0.546361	0.0260415	1.49032				7.1946	6	6	22	17.7	46.938
Q9P0J1	PDP1	[Pyruvate dehydrogenase [acetyl-transferring]]-phosphatase 1, mitochondrial	0.0791372	0.53243	0.607449	-0.118302	0.164211	0.591581				12.576	10	10	29	30	61.053
Q9BV57	ADI1	1,2-dihydroxy-3-keto-5-methylthiopentene dioxygenase	0.361445	0.563742	0.721287	0.367064	0.608218	0.38021				3.217	2	2	17	14.5	21.498
Q04446	GBE1	1,4-alpha-glucan-branching enzyme	0.370524	0.337995	0.447569	-0.465539	0.242301	0.570764				30.675	13	13	62	26.5	80.473
P61604	HSPE1	10 kDa heat shock protein, mitochondrial	0.948794	0.0634268	0.167545	2.58721	0.349562	-1.23018				64.748	11	11	284	85.3	10.932
Q15029	EFTUD2	116 kDa U5 small nuclear ribonucleoprotein component	0.00269314	0.918044	0.182591	-0.278392	0.011932	1.05724				188.02	36	35	419	52.4	109.43
Q9NRX4	PHPT1	14 kDa phosphohistidine phosphatase	0.431451	-0.412259	0.350018	0.836423	0.235674	-0.830471				12.274	3	3	35	36.8	13.832
P31946	YWHAB	14-3-3 protein beta/alpha	0.019387	0.218758	0.721677	0.0457656	0.0829377	0.195875				287.1	16	10	341	64.6	28.082
P62258	YWHAE	14-3-3 protein epsilon	0.0231403	0.308746	0.165087	-0.20524	0.0303494	0.411366				301.11	25	23	878	77.6	29.174
Q04917	YWHAH	14-3-3 protein eta	0.749979	0.0343027	0.976419	0.00325775	0.827977	0.0326738				127.88	19	17	290	66.3	28.218
P61981	YWHAG	14-3-3 protein gamma	0.276895	-0.206606	0.753056	-0.105193	0.556293	-0.154009				163.4	14	10	146	59.1	28.302
P31947	SFN	14-3-3 protein sigma	0.0833344	1.97667	0.0607703	1.24681	0.391965	1.35327				113.52	18	16	188	71.4	27.774
P27348	YWHAQ	14-3-3 protein theta	0.849853	0.0311616	0.199062	-0.355491	0.346299	0.208907				277.09	18	14	319	62.9	27.764
P63104	YWHAZ	14-3-3 protein zeta/delta	0.000639352	0.440236	0.117066	-0.290635	0.000538503	0.585554				323.31	19	15	587	65.3	27.745
O60613	SELENOF	15 kDa selenoprotein	0.950029	0.0397112	0.812169	-0.270493	0.803745	0.174958				7.2861	3	3	22	23.5	17.79
P15428	HPGD	15-hydroxyprostaglandin dehydrogenase [NAD(+)]	0.0131063	-1.71057	0.28904	0.915267	0.0178076	-2.1682				60.152	7	7	45	37.2	28.977
Q9C0C2	TNKS1BP1	182 kDa tankyrase-1-binding protein	0.000227774	1.118	0.623688	-0.130464	0.00453747	1.18323				172.91	44	44	244	41.4	181.79
Q9NUQ2	AGPAT5	1-acyl-sn-glycerol-3-phosphate acyltransferase epsilon	0.936246	-0.0555248	0.500876	-0.810999	0.688217	0.349974				2.4484	2	2	4	6.6	42.072
Q9NRZ7	AGPAT3	1-acyl-sn-glycerol-3-phosphate acyltransferase gamma	0.106182	0.917362	0.151246	-1.31023	0.0205859	1.57248				2.5051	2	2	5	5.1	43.38
Q00722	PLCB2	1-phosphatidylinositol 4,5-bisphosphate phosphodiesterase beta-2	0.796181	-0.211634	0.335219	1.44839	0.159858	-0.935828				2.5526	3	3	5	3.7	134.02
Q01970	PLCB3	1-phosphatidylinositol 4,5-bisphosphate phosphodiesterase beta-3	0.100573	0.798718	0.285583	0.357888	0.360204	0.619774				121.57	18	18	95	21.1	138.8
P51178	PLCD1	1-phosphatidylinositol 4,5-bisphosphate phosphodiesterase delta-1	0.00701348	-1.19015	0.520527	0.428439	0.0138457	-1.40437				34.608	15	14	67	26.9	85.664
Q8N3E9	PLCD3	1-phosphatidylinositol 4,5-bisphosphate phosphodiesterase delta-3	0.294306	0.255713	0.106475	0.315883	0.771531	0.0977708				8.012	4	4	17	9.9	89.257
P16885	PLCG2	1-phosphatidylinositol 4,5-bisphosphate phosphodiesterase gamma-2	0.480999	-0.363058	0.994167	0.00511138	0.61065	-0.365613				34.181	17	17	56	17.7	147.87
P09543	CNP	2,3-cyclic-nucleotide 3-phosphodiesterase	0.047777	-0.270112	0.33584	-0.215581	0.358279	-0.162322				62.681	13	13	144	37.5	47.578
Q16698	DECR1	2,4-dienoyl-CoA reductase, mitochondrial	0.316454	0.417754	0.37717	0.368855	0.689	0.233327				143.29	18	18	301	49.6	36.067
Q6L8Q7	PDE12	2,5-phosphodiesterase 12	0.829009	0.0441531	0.387803	0.156114	0.905442	-0.0339039				53.075	13	13	90	33.2	67.351
P00973	OAS1	2-5-oligoadenylate synthase 1	0.552596	0.69	0.207896	-2.26597	0.190519	1.82298				27.864	10	10	39	29.5	46.028
P29728	OAS2	2-5-oligoadenylate synthase 2	0.00421258	1.8228	0.34623	-0.942281	0.00845336	2.29394	+			12.08	7	7	12	12.9	82.43
Q9Y6K5	OAS3	2-5-oligoadenylate synthase 3	0.00615404	1.69634	0.00444337	-1.90852	0.00113021	2.6506	+		+	13.211	8	8	19	8.2	121.17
P62333	PSMC6	26S protease regulatory subunit 10B	0.817348	0.086359	0.199337	0.855864	0.50122	-0.341573				179.41	19	19	253	60.4	44.172
P62191	PSMC1	26S protease regulatory subunit 4	0.029549	1.81724	0.431679	0.278105	0.152151	1.67819				163.11	20	20	150	57.3	49.184
P17980	PSMC3	26S protease regulatory subunit 6A	0.559812	0.171998	0.150801	0.703995	0.645147	-0.179999				143.76	23	23	299	58.3	49.203
P43686	PSMC4	26S protease regulatory subunit 6B	0.0982046	0.285968	0.946468	0.0138181	0.242807	0.279059				165.04	23	23	262	70.6	47.366
P35998	PSMC2	26S protease regulatory subunit 7	0.00389329	0.612857	0.206904	-0.346669	0.00554081	0.786192				143.09	26	26	286	67.2	48.633
P62195	PSMC5	26S protease regulatory subunit 8	0.0473633	0.389334	0.412879	0.241094	0.280242	0.268788				223.1	20	19	248	59.6	45.626
Q99460	PSMD1	26S proteasome non-ATPase regulatory subunit 1	0.00241761	0.684533	0.18876	-0.387827	0.00506815	0.878446				144.99	31	31	381	48	105.84
O75832	PSMD10	26S proteasome non-ATPase regulatory subunit 10	0.298279	0.18495	0.257276	0.216852	0.753931	0.0765246				49.228	6	6	93	50.4	24.428
O00231	PSMD11	26S proteasome non-ATPase regulatory subunit 11	0.0110127	0.512793	0.511361	-0.170018	0.0344505	0.597802				116.11	27	27	320	68.7	47.463
O00232	PSMD12	26S proteasome non-ATPase regulatory subunit 12	0.00585481	0.8531	0.188431	-0.627794	0.00682197	1.167				88.802	21	21	219	48.9	52.904
Q9UNM6	PSMD13	26S proteasome non-ATPase regulatory subunit 13	0.00493545	0.768491	0.210681	-0.488107	0.00786605	1.01254				66.928	20	20	234	55.3	42.945
O00487	PSMD14	26S proteasome non-ATPase regulatory subunit 14	0.0101799	1.0138	0.892583	-0.0384105	0.0602333	1.03301				27.176	11	11	97	52.3	34.577
Q13200	PSMD2	26S proteasome non-ATPase regulatory subunit 2	0.00195941	0.667386	0.863693	-0.0410051	0.018832	0.687888				163.59	33	33	353	45.4	100.2
O43242	PSMD3	26S proteasome non-ATPase regulatory subunit 3	0.00116457	0.683634	0.121749	-0.448854	0.001717	0.908061				176.56	27	27	283	54.3	60.977
P55036	PSMD4	26S proteasome non-ATPase regulatory subunit 4	0.004064	0.580108	0.951888	-0.0167643	0.0330853	0.588491				100.59	12	12	122	44.8	40.736
Q16401	PSMD5	26S proteasome non-ATPase regulatory subunit 5	0.0403865	0.464176	0.0769265	-0.726306	0.00565456	0.827329				56.95	15	15	191	42.5	56.195
Q15008	PSMD6	26S proteasome non-ATPase regulatory subunit 6	0.00136784	0.838553	0.578385	-0.185312	0.00926459	0.931209				155.69	23	23	218	55.5	45.531
P51665	PSMD7	26S proteasome non-ATPase regulatory subunit 7	0.0130022	1.02894	0.25181	-0.463571	0.0294617	1.26072				43.273	9	9	109	36.4	37.025
P48556	PSMD8	26S proteasome non-ATPase regulatory subunit 8	0.00147167	0.865478	0.294057	-0.301518	0.0055412	1.01624				23.895	7	7	78	18.6	39.611
O00233	PSMD9	26S proteasome non-ATPase regulatory subunit 9	0.0184096	-0.475375	0.554158	-0.201506	0.0188112	-0.374622				26.005	6	6	68	35.9	24.682
Q13442	PDAP1	28 kDa heat- and acid-stable phosphoprotein	0.000447761	0.834322	0.167612	-0.38653	0.00146412	1.02759				34.172	5	5	62	27.1	20.63
P82664	MRPS10	28S ribosomal protein S10, mitochondrial	0.18292	0.702009	0.302889	-0.41339	0.222949	0.908704				5.3813	2	2	15	16.4	22.999
P82912	MRPS11	28S ribosomal protein S11, mitochondrial	0.327604	-0.400814	0.617131	-0.270528	0.619981	-0.26555				10.976	2	2	9	23.2	20.616
O60783	MRPS14	28S ribosomal protein S14, mitochondrial	0.981125	-0.00893211	0.157714	-0.723123	0.426528	0.35263				2.8864	1	1	2	11.7	15.139
Q9Y3D3	MRPS16	28S ribosomal protein S16, mitochondrial	0.899888	-0.0664337	0.117477	0.938963	0.459005	-0.535915				3.3754	2	2	13	19	15.345
Q9Y2R5	MRPS17	28S ribosomal protein S17, mitochondrial	0.301171	-0.725556	0.0662538	-1.44772	0.998434	-0.0016977				5.0579	3	3	7	36.2	14.502
Q9Y676	MRPS18B	28S ribosomal protein S18b, mitochondrial	0.914666	-0.0459784	0.14605	0.523612	0.601959	-0.307784				6.9807	4	4	9	21.7	29.395
Q9Y399	MRPS2	28S ribosomal protein S2, mitochondrial	0.16603	0.786498	0.663565	0.124414	0.369155	0.724291				8.5535	7	7	30	25.7	33.249
P82921	MRPS21	28S ribosomal protein S21, mitochondrial	0.974578	-0.0145477	0.0637917	-1.11651	0.360086	0.543707				1.9026	1	1	2	13.8	10.741
P82650	MRPS22	28S ribosomal protein S22, mitochondrial	0.209647	1.13878	0.69671	0.175881	0.416878	1.05084				71.969	12	12	111	40	41.28
Q9Y3D9	MRPS23	28S ribosomal protein S23, mitochondrial	0.745444	0.179233	0.0852787	1.31881	0.515193	-0.480175				11.038	3	3	23	15.8	21.77
P82663	MRPS25	28S ribosomal protein S25, mitochondrial	0.244736	-0.494625	0.715062	0.166012	0.330112	-0.577631				8.3334	4	4	10	32.9	20.116
Q9BYN8	MRPS26	28S ribosomal protein S26, mitochondrial	0.959927	0.0176744	0.24888	0.617678	0.538415	-0.291165				7.0486	6	6	15	29.8	24.211
Q92552	MRPS27	28S ribosomal protein S27, mitochondrial	0.132285	1.37094	0.0587197	-1.79867	0.0588855	2.27027				28.019	7	7	43	21	47.611
Q9Y2Q9	MRPS28	28S ribosomal protein S28, mitochondrial	0.824385	0.208715	0.931325	0.111945	0.901252	0.152743				6.8333	4	4	17	31.6	20.843
P51398	DAP3	28S ribosomal protein S29, mitochondrial	0.6618	0.341504	0.961975	-0.0459944	0.74137	0.364501				26.514	10	10	60	28.4	45.566
Q9NP92	MRPS30	28S ribosomal protein S30, mitochondrial	0.953796	0.0360339	0.492939	0.661378	0.737277	-0.294655				17.007	5	5	32	21	50.364
Q92665	MRPS31	28S ribosomal protein S31, mitochondrial	0.448412	0.705991	0.221318	1.34972	0.980865	0.031133				41.3	8	8	49	32.2	45.318
P82930	MRPS34	28S ribosomal protein S34, mitochondrial	0.660261	0.334866	0.913179	0.121915	0.776659	0.273908				8.828	4	4	16	31.2	25.65
P82673	MRPS35	28S ribosomal protein S35, mitochondrial	0.545089	0.529491	0.36068	1.0803	0.99251	-0.0106606				17.495	7	7	27	29.4	36.844
P82909	MRPS36	28S ribosomal protein S36, mitochondrial	0.946407	-0.0284808	0.628049	0.151361	0.863929	-0.104161				14.691	4	4	20	56.3	11.466
P82932	MRPS6	28S ribosomal protein S6, mitochondrial	0.801178	0.142555	0.771352	-0.233514	0.713768	0.259312				2.1593	4	4	8	32.8	14.226
Q9Y2R9	MRPS7	28S ribosomal protein S7, mitochondrial	0.993335	-0.0063254	0.4642	0.767941	0.699955	-0.390296				11.925	7	7	22	34.3	28.134
P82933	MRPS9	28S ribosomal protein S9, mitochondrial	0.311437	0.614237	0.328143	-0.458344	0.319001	0.843409				14.362	6	6	25	21	45.834
Q3SYC2	MOGAT2	2-acylglycerol O-acyltransferase 2	0.282107	-0.528393	0.399376	0.510922	0.219648	-0.783854				1.8716	2	2	2	9	38.195
Q96SZ5	ADO	2-aminoethanethiol dioxygenase	0.534742	0.269777	0.545439	-0.33438	0.410049	0.436967				3.2208	2	2	8	5.9	29.751
O43598	DNPH1	2-deoxynucleoside 5-phosphate N-hydrolase 1	0.993482	-0.00540543	0.148563	1.15829	0.52374	-0.584552				61.271	8	8	53	69	19.108
Q5HYK3	COQ5	2-methoxy-6-polyprenyl-1,4-benzoquinol methylase, mitochondrial	0.268778	0.900658	0.250512	0.847535	0.653802	0.47689				53.33	8	8	24	37	37.14
Q6PK18	OGFOD3	2-oxoglutarate and iron-dependent oxygenase domain-containing protein 3	0.541198	-0.287423	0.465954	-0.66859	0.939027	0.046872				2.2346	1	1	2	4.4	35.646
Q02218	OGDH	2-oxoglutarate dehydrogenase, mitochondrial	0.923472	0.013684	0.256403	-0.274884	0.437207	0.151126				245.82	47	47	600	53.9	115.93
P12694	BCKDHA	2-oxoisovalerate dehydrogenase subunit alpha, mitochondrial	0.871502	-0.0645359	0.414106	0.311035	0.693129	-0.220053				18.552	8	8	45	24.9	50.47
P21953	BCKDHB	2-oxoisovalerate dehydrogenase subunit beta, mitochondrial	0.734636	0.121089	0.752855	0.096736	0.885248	0.072721				10.095	2	2	27	7.7	43.122
O95861	BPNT1	3(2),5-bisphosphate nucleotidase 1	0.613006	0.179845	0.0318877	1.18569	0.352251	-0.412999				69.142	15	15	201	58.4	33.392
Q9BYD6	MRPL1	39S ribosomal protein L1, mitochondrial	0.665159	0.34718	0.755237	0.364162	0.882774	0.165099				15.364	8	8	38	38.2	36.908
Q9Y3B7	MRPL11	39S ribosomal protein L11, mitochondrial	0.40743	0.621248	0.32463	1.07591	0.935492	0.0832944				10.426	6	6	14	32.3	20.683
P52815	MRPL12	39S ribosomal protein L12, mitochondrial	0.679098	0.418776	0.179678	2.09564	0.649784	-0.629045				31.105	5	5	90	35.4	21.348
Q9BYD1	MRPL13	39S ribosomal protein L13, mitochondrial	0.677398	-0.396118	0.773315	0.35103	0.65959	-0.571633				20.024	8	8	30	47.8	20.692
Q9P015	MRPL15	39S ribosomal protein L15, mitochondrial	0.226128	0.824811	0.179539	1.0179	0.735475	0.31586				11.738	8	8	26	30.7	33.419
Q9NX20	MRPL16	39S ribosomal protein L16, mitochondrial	0.468099	0.551657	0.708353	-0.374136	0.453388	0.738725				4.1322	2	2	16	11.6	28.449
Q9NRX2	MRPL17	39S ribosomal protein L17, mitochondrial	0.268291	0.407238	0.345222	0.385388	0.67729	0.214544				4.5657	3	3	14	13.1	20.05
Q9H0U6	MRPL18	39S ribosomal protein L18, mitochondrial	0.0786703	1.08136	0.92764	0.0444368	0.216045	1.05914				4.2159	2	2	9	10.6	20.576
P49406	MRPL19	39S ribosomal protein L19, mitochondrial	0.31595	0.585524	0.385301	0.371415	0.627096	0.399816				11.643	7	7	17	26	33.535
Q7Z2W9	MRPL21	39S ribosomal protein L21, mitochondrial	0.965774	0.028471	0.18225	-1.24824	0.420297	0.652592				4.1347	1	1	9	9.8	22.814
Q9NWU5	MRPL22	39S ribosomal protein L22, mitochondrial	0.209621	0.603363	0.245593	0.694652	0.682203	0.256037				12.349	4	4	13	25.7	23.64
Q16540	MRPL23	39S ribosomal protein L23, mitochondrial	0.390628	-0.473531	0.989307	0.0105985	0.475899	-0.47883				5.1822	2	2	5	15	17.781
Q96A35	MRPL24	39S ribosomal protein L24, mitochondrial	0.262259	0.658936	0.12107	0.896604	0.795075	0.210634				13.314	8	8	39	48.6	24.915
Q13084	MRPL28	39S ribosomal protein L28, mitochondrial	0.0531302	1.17457	0.00633249	-0.960656	0.0503853	1.65489				7.381	3	3	24	18.8	30.156
P09001	MRPL3	39S ribosomal protein L3, mitochondrial	0.287347	0.705519	0.865851	0.121669	0.489442	0.644685				5.4219	3	3	17	12.1	38.632
Q9BZE1	MRPL37	39S ribosomal protein L37, mitochondrial	0.626751	0.171415	0.732206	0.112247	0.817219	0.115292				59.97	14	14	73	46.1	48.117
Q96DV4	MRPL38	39S ribosomal protein L38, mitochondrial	0.43996	0.455464	0.261161	0.96799	0.971853	-0.0285308				12.741	5	5	30	17.4	44.596
Q9NYK5	MRPL39	39S ribosomal protein L39, mitochondrial	0.175068	0.953965	0.381252	0.367302	0.435392	0.770314				29.358	11	11	63	34.3	38.711
Q9BYD3	MRPL4	39S ribosomal protein L4, mitochondrial	0.550602	0.518507	0.769504	-0.342718	0.563566	0.689866				10.245	6	6	25	28.9	34.919
Q9NQ50	MRPL40	39S ribosomal protein L40, mitochondrial	0.123414	1.07269	0.164548	1.05684	0.566264	0.544269				8.6093	4	4	18	27.7	24.49
Q8N983	MRPL43	39S ribosomal protein L43, mitochondrial	0.116076	1.38788	0.380355	-0.973245	0.122918	1.8745				7.154	4	4	17	16.7	23.431
Q9H9J2	MRPL44	39S ribosomal protein L44, mitochondrial	0.211645	0.969848	0.153788	1.03792	0.675101	0.450887				27.198	9	9	70	28.9	37.535
Q9BRJ2	MRPL45	39S ribosomal protein L45, mitochondrial	0.0131913	1.49089	0.414175	0.473657	0.122169	1.25406				11.415	7	7	19	30.4	35.351
Q9H2W6	MRPL46	39S ribosomal protein L46, mitochondrial	0.112665	1.03279	0.322146	0.32058	0.342324	0.872495				18.163	6	6	41	27.6	31.705
Q9HD33	MRPL47	39S ribosomal protein L47, mitochondrial	0.341326	0.591717	0.992682	-0.00702635	0.459206	0.595231				4.1926	3	3	16	12.4	29.45
Q96GC5	MRPL48	39S ribosomal protein L48, mitochondrial	0.1853	0.741083	0.786558	0.0778316	0.378699	0.702167				11.841	3	3	33	17	23.934
Q13405	MRPL49	39S ribosomal protein L49, mitochondrial	0.51486	0.542199	0.218771	1.30096	0.925324	-0.108281				43.486	5	5	47	33.1	19.198
Q8N5N7	MRPL50	39S ribosomal protein L50, mitochondrial	0.144154	0.777714	0.366824	-0.437076	0.185851	0.996252				12.317	7	7	35	56.3	18.325
Q96EL3	MRPL53	39S ribosomal protein L53, mitochondrial	0.150927	0.928917	0.339375	0.58133	0.477759	0.638252				8.447	3	3	13	33.9	12.107
Q9BYD2	MRPL9	39S ribosomal protein L9, mitochondrial	0.0147359	1.21591	0.483555	0.339612	0.116867	1.04611				5.1264	2	2	12	10.1	30.243
Q15125	EBP	3-beta-hydroxysteroid-Delta(8),Delta(7)-isomerase	0.142638	0.9635	0.9562	0.0318871	0.289364	0.947557				3.8624	3	3	6	16.5	26.352
Q99714	HSD17B10	3-hydroxyacyl-CoA dehydrogenase type-2	0.680223	0.144065	0.544836	0.414391	0.8973	-0.063131				152.22	16	16	303	83.9	26.923
P46952	HAAO	3-hydroxyanthranilate 3,4-dioxygenase	0.229148	-0.778118	0.289697	0.841366	0.161479	-1.1988				24.595	7	7	39	42.7	32.556
Q9BUT1	BDH2	3-hydroxybutyrate dehydrogenase type 2	0.406249	-0.38026	0.193362	-0.992932	0.830712	0.116206				45.765	8	8	66	35.1	26.724
P31937	HIBADH	3-hydroxyisobutyrate dehydrogenase, mitochondrial	0.568796	-0.284004	0.743476	0.339003	0.525599	-0.453505				61.5	12	12	128	36	35.329
Q6NVY1	HIBCH	3-hydroxyisobutyryl-CoA hydrolase, mitochondrial	0.649138	-0.138413	0.186391	0.51322	0.342103	-0.395023				130.41	18	18	316	42.5	43.482
P42765	ACAA2	3-ketoacyl-CoA thiolase, mitochondrial	0.482362	-0.37225	0.205592	1.21841	0.1757	-0.981455				323.31	26	26	499	73.3	41.924
P09110	ACAA1	3-ketoacyl-CoA thiolase, peroxisomal	0.965682	0.0442931	0.108819	2.61274	0.362323	-1.26208				125.61	15	15	183	48.6	44.292
Q06136	KDSR	3-ketodihydrosphingosine reductase	0.478169	0.189602	0.149595	-0.759696	0.0721423	0.56945				7.7507	6	6	17	20.2	36.187
P25325	MPST	3-mercaptopyruvate sulfurtransferase	0.608769	0.302211	0.335366	0.619328	0.992899	-0.00745296				198.92	16	16	237	68	33.178
P51857	AKR1D1	3-oxo-5-beta-steroid 4-dehydrogenase	0.145119	-1.22798	0.420302	0.965197	0.0685125	-1.71058				3.8093	2	2	9	3.1	37.376
Q9NWU1	OXSM	3-oxoacyl-[acyl-carrier-protein] synthase, mitochondrial	0.896132	0.0961533	0.228067	1.04968	0.679705	-0.428688				28.134	7	7	56	32	48.842
P46783	RPS10	40S ribosomal protein S10	0.534987	0.223406	0.761646	0.133092	0.749334	0.15686				68.471	6	6	106	33.3	18.898
P62280	RPS11	40S ribosomal protein S11	0.557029	0.330369	0.0430692	1.72523	0.415801	-0.532248				20.538	7	7	47	34.8	18.431
P25398	RPS12	40S ribosomal protein S12	0.675768	-0.325077	0.161839	2.04823	0.198733	-1.34919				144.49	8	8	209	70.5	14.515
P62277	RPS13	40S ribosomal protein S13	0.496545	0.456698	0.119014	1.17563	0.880179	-0.131116				31.375	9	9	70	43.7	17.222
P62263	RPS14	40S ribosomal protein S14	0.544593	0.299415	0.240775	0.889704	0.827762	-0.145437				93.573	7	7	105	40.4	16.273
P62841	RPS15	40S ribosomal protein S15	0.959186	0.0382237	0.246823	1.47854	0.464025	-0.701044				20.407	3	3	37	22.1	17.04
P62244	RPS15A	40S ribosomal protein S15a	0.199996	0.78478	0.118248	0.263602	0.4533	0.652979				37.387	7	7	114	59.2	14.839
P62249	RPS16	40S ribosomal protein S16	0.432807	0.377956	0.991698	0.00451438	0.566934	0.375699				25.034	8	8	94	49.3	16.445
P0CW22	RPS17L	40S ribosomal protein S17-like	0.395336	0.890588	0.302749	1.48404	0.914568	0.148569				27.242	9	9	62	37	15.55
P62269	RPS18	40S ribosomal protein S18	0.623598	0.286416	0.0906921	1.12443	0.716427	-0.2758				28.2	9	9	60	48	17.718
P39019	RPS19	40S ribosomal protein S19	0.26529	0.532023	0.385179	0.584172	0.699033	0.239937				23.973	8	8	89	37.9	16.06
P15880	RPS2	40S ribosomal protein S2	0.408626	0.436842	0.258665	0.89074	0.990654	-0.00852776				79.082	11	11	165	38.6	31.324
P60866	RPS20	40S ribosomal protein S20	0.856214	-0.173306	0.380624	1.12942	0.575622	-0.738017				46.486	5	5	97	29.4	13.373
P63220	RPS21	40S ribosomal protein S21	0.982155	-0.015497	0.0351497	1.76134	0.331736	-0.896169				126.39	7	7	101	65.1	9.1113
P62266	RPS23	40S ribosomal protein S23	0.310417	0.737848	0.0683602	1.02609	0.818297	0.224802				25.075	4	4	28	35	15.807
P62847	RPS24	40S ribosomal protein S24	0.583871	0.322765	0.00477344	1.75192	0.45822	-0.553194				8.4225	5	5	34	27.1	15.423
P62851	RPS25	40S ribosomal protein S25	0.410617	0.367277	0.17145	0.934601	0.861227	-0.100024				14.041	4	4	41	24	13.742
P62854	RPS26	40S ribosomal protein S26	0.178274	0.702733	0.878056	-0.0961873	0.27395	0.750827				3.1814	2	2	16	20.9	13.015
P42677	RPS27	40S ribosomal protein S27	0.484367	0.418194	0.596174	0.215542	0.704071	0.310423				6.7144	2	1	24	28.6	9.461
P62857	RPS28	40S ribosomal protein S28	0.681886	0.31362	0.162902	1.66013	0.616053	-0.516442				18.723	3	3	46	36.2	7.8409
P23396	RPS3	40S ribosomal protein S3	0.149217	0.444891	0.0776613	-0.228801	0.206155	0.559292				117.79	18	18	404	68.3	26.688
P62861	FAU	40S ribosomal protein S30	0.0776921	0.941759	0.674573	0.255141	0.247777	0.814188				1.9368	1	1	14	16.9	6.6478
P61247	RPS3A	40S ribosomal protein S3a	0.109182	0.460109	0.0320284	0.675316	0.742613	0.122451				115.62	16	16	298	53	29.945
P62701	RPS4X	40S ribosomal protein S4, X isoform	0.853018	-0.106286	0.122248	1.4995	0.265119	-0.856038				109.72	15	6	234	48.3	29.597
P46782	RPS5	40S ribosomal protein S5	0.268926	0.745206	0.849432	-0.152144	0.377246	0.821278				38.299	9	9	85	46.6	22.876
P62753	RPS6	40S ribosomal protein S6	0.197254	0.552993	0.0863942	1.03936	0.951089	0.0333134				45.567	8	8	96	25.3	28.68
P62081	RPS7	40S ribosomal protein S7	0.547843	0.419894	0.922636	0.0798184	0.682689	0.379985				50.159	10	10	123	54.1	22.127
P62241	RPS8	40S ribosomal protein S8	0.427177	0.38849	0.265243	0.83458	0.963854	-0.0287997				116.39	10	10	84	46.2	24.205
P46781	RPS9	40S ribosomal protein S9	0.0241412	0.90869	0.151616	0.504282	0.230021	0.656549				19.866	11	11	124	43.8	22.591
P08865	RPSA	40S ribosomal protein SA	0.425039	0.301572	0.278926	0.507276	0.92686	0.0479345				284.22	16	16	301	51.2	32.854
Q9BRK5	SDF4	45 kDa calcium-binding protein	0.11948	1.23002	0.0837255	0.646337	0.408494	0.906855				76.942	12	12	98	41.2	41.806
P80404	ABAT	4-aminobutyrate aminotransferase, mitochondrial	0.229433	0.754913	0.859276	-0.151044	0.342895	0.830435				7.8854	6	6	15	16.2	56.438
P08195	SLC3A2	4F2 cell-surface antigen heavy chain	0.012011	1.46105	0.0888388	-1.24577	0.00200334	2.08394				51.745	11	11	94	25.2	67.993
P49189	ALDH9A1	4-trimethylaminobutyraldehyde dehydrogenase	0.0524824	-0.471799	0.197542	0.573431	0.0159443	-0.758514				181.79	19	19	370	40.3	53.801
Q8TCD5	NT5C	5(3)-deoxyribonucleotidase, cytosolic type	0.534844	-0.366174	0.786196	0.311645	0.532475	-0.521996				9.8248	4	4	26	35.8	23.382
Q9H0D6	XRN2	5-3 exoribonuclease 2	0.0366418	1.07589	0.154784	0.479628	0.233696	0.83608				35.969	14	14	93	24.6	108.58
Q00013	MPP1	55 kDa erythrocyte membrane protein	0.402508	-0.524114	0.624499	0.475957	0.315352	-0.762093				9.7177	7	7	25	20.2	52.296
Q13131	PRKAA1	5-AMP-activated protein kinase catalytic subunit alpha-1	0.52828	-0.374219	0.329666	1.09929	0.255462	-0.923866				51.895	15	15	127	37.4	64.009
Q9Y478	PRKAB1	5-AMP-activated protein kinase subunit beta-1	0.614167	0.304519	0.599753	0.385267	0.891232	0.111885				6.9148	4	4	18	17.8	30.382
P54619	PRKAG1	5-AMP-activated protein kinase subunit gamma-1	0.418299	0.243616	0.330974	-0.462428	0.180698	0.47483				26.275	14	12	65	47.1	37.579
P21589	NT5E	5-nucleotidase	0.43476	-0.513643	0.78217	-0.297371	0.663024	-0.364957				19.526	10	10	61	25.8	63.367
Q5TFE4	NT5DC1	5-nucleotidase domain-containing protein 1	0.178148	0.608521	0.355426	-0.430448	0.188154	0.823745				15.879	9	9	29	33.4	51.844
O14841	OPLAH	5-oxoprolinase	0.288468	-0.419926	0.0803535	1.18916	0.0244219	-1.01451				61.435	18	18	65	20.6	137.46
Q8IUZ5	PHYKPL	5-phosphohydroxy-L-lysine phospho-lyase	0.837792	-0.0974127	0.571404	-0.401905	0.856989	0.10354				4.0496	1	1	8	2.9	49.71
P10809	HSPD1	60 kDa heat shock protein, mitochondrial	0.00362027	1.02105	0.890485	0.0482734	0.0362591	0.996914				323.31	43	43	1271	75	61.054
P10155	TROVE2	60 kDa SS-A/Ro ribonucleoprotein	0.28886	0.181269	0.00325254	-0.572979	0.0250768	0.467759				44.746	13	13	100	32.3	60.67
P05388	RPLP0	60S acidic ribosomal protein P0	0.241044	0.365196	0.349052	0.309266	0.618462	0.210563				103.01	15	15	291	49.8	34.273
P05386	RPLP1	60S acidic ribosomal protein P1	0.452721	0.807445	0.279224	1.25714	0.905201	0.178873				49.247	4	3	42	89.5	11.514
P05387	RPLP2	60S acidic ribosomal protein P2	0.321973	0.338566	0.026079	0.789999	0.89823	-0.0564334				129.92	8	7	234	86.1	11.665
Q96D46	NMD3	60S ribosomal export protein NMD3	0.00225262	1.5132	0.735495	-0.181632	0.0119325	1.60401	+			2.7361	1	1	5	3.4	57.603
P27635	RPL10	60S ribosomal protein L10	0.503552	0.500324	0.0837537	1.71536	0.712369	-0.357355				69.824	8	8	59	42.1	24.604
P62906	RPL10A	60S ribosomal protein L10a	0.00706172	0.592275	0.0028802	0.552951	0.239811	0.3158				34.504	9	9	161	35	24.831
P62913	RPL11	60S ribosomal protein L11	0.282476	0.420502	0.539746	0.204991	0.567789	0.318006				44.58	4	4	65	27	20.252
P30050	RPL12	60S ribosomal protein L12	0.953165	0.0598917	0.389253	1.57016	0.612445	-0.725186				116.22	7	7	178	54.5	17.818
P26373	RPL13	60S ribosomal protein L13	0.86745	-0.086592	0.249601	1.10214	0.316385	-0.637664				33.158	5	5	40	24.2	24.261
P40429	RPL13A	60S ribosomal protein L13a	0.795738	-0.164399	0.762308	0.195886	0.75966	-0.262342				12.251	6	6	17	30	23.577
P50914	RPL14	60S ribosomal protein L14	0.964636	-0.0332416	0.323969	1.24844	0.514471	-0.65746				20.278	5	5	24	24.7	23.432
P61313	RPL15	60S ribosomal protein L15	0.292018	0.732298	0.0586476	2.18984	0.671818	-0.362621				13.245	6	6	36	32.8	24.146
P18621	RPL17	60S ribosomal protein L17	0.53603	0.604775	0.496454	1.07773	0.956083	0.0659103				21.269	7	7	54	38	21.397
Q07020	RPL18	60S ribosomal protein L18	0.771697	-0.186247	0.600152	0.375024	0.658852	-0.373759				32.428	6	6	33	38.3	21.634
Q02543	RPL18A	60S ribosomal protein L18a	0.0894079	0.869576	0.822788	0.0611289	0.239335	0.839011				21.495	7	7	55	39.2	20.762
P84098	RPL19	60S ribosomal protein L19	0.515164	0.529888	0.042968	2.34034	0.523856	-0.64028				9.2808	3	3	18	17.3	23.466
P46778	RPL21	60S ribosomal protein L21	0.0477731	1.19476	0.0223011	1.78236	0.665264	0.303583				16.008	3	3	21	20.6	18.565
P35268	RPL22	60S ribosomal protein L22	0.702739	0.488125	0.263034	1.95053	0.784447	-0.487141				86.511	3	3	46	39.1	14.787
P62829	RPL23	60S ribosomal protein L23	0.548082	0.61687	0.703741	0.537565	0.784435	0.348088				16.654	5	5	38	38.6	14.865
P62750	RPL23A	60S ribosomal protein L23a	0.796109	-0.166831	0.0209942	2.32671	0.0976121	-1.33019				25.247	10	10	65	42.9	17.695
P83731	RPL24	60S ribosomal protein L24	0.452676	0.433574	0.233218	-0.913397	0.19774	0.890272				6.2174	3	3	11	19.1	17.779
Q9UNX3	RPL26L1	60S ribosomal protein L26-like 1	0.118293	1.05542	0.0107771	2.19759	0.953019	-0.0433791				5.7081	3	3	15	16.6	17.256
P61353	RPL27	60S ribosomal protein L27	0.564066	0.483011	0.402244	1.15489	0.917058	-0.0944327				77.645	4	4	18	30.1	15.798
P46776	RPL27A	60S ribosomal protein L27a	0.298324	0.793	0.00768883	2.53017	0.611159	-0.472086				14.418	4	4	41	23	16.561
P46779	RPL28	60S ribosomal protein L28	0.0313362	0.831118	0.449921	0.44334	0.1182	0.609448				7.4582	3	3	19	21.2	15.747
P47914	RPL29	60S ribosomal protein L29	0.129723	1.19456	0.19975	1.13884	0.552733	0.625138				13.806	3	3	11	20.8	17.752
P39023	RPL3	60S ribosomal protein L3	0.331105	0.565896	0.356409	0.900239	0.855273	0.115777				63.613	13	12	75	35	46.108
P62888	RPL30	60S ribosomal protein L30	0.236472	0.907961	0.225304	-0.530492	0.274394	1.17321				83.632	6	6	117	51.3	12.784
P62899	RPL31	60S ribosomal protein L31	0.646242	-0.430774	0.691518	0.464916	0.574517	-0.663232				2.3699	2	2	4	13.6	14.463
P62910	RPL32	60S ribosomal protein L32	0.093246	1.00133	0.962305	-0.042676	0.166359	1.02267				6.9665	2	2	8	17	15.86
P49207	RPL34	60S ribosomal protein L34	0.32949	0.402717	0.999174	-0.000741959	0.368702	0.403088				2.7069	2	2	5	13.7	13.293
P18077	RPL35A	60S ribosomal protein L35a	0.384181	0.488795	0.0672349	1.57185	0.574379	-0.297128				5.6501	3	3	4	16.4	12.538
Q9Y3U8	RPL36	60S ribosomal protein L36	0.164476	0.563182	0.813449	0.137164	0.378124	0.4946				12.682	2	2	18	18.1	12.254
P63173	RPL38	60S ribosomal protein L38	0.116572	0.814157	0.38231	0.771579	0.523192	0.428368				11.041	4	4	40	45.7	8.2178
P36578	RPL4	60S ribosomal protein L4	0.557361	0.500844	0.220128	1.57661	0.800527	-0.28746				83.593	18	18	91	33.7	47.697
P46777	RPL5	60S ribosomal protein L5	0.0598322	0.770667	0.0299665	1.35073	0.84342	0.0953039				58.647	10	10	213	33.7	34.362
Q02878	RPL6	60S ribosomal protein L6	0.000131544	1.58474	0.288976	0.371501	0.00881803	1.39899	+			43.62	11	11	95	27.1	32.728
P18124	RPL7	60S ribosomal protein L7	0.14289	0.906539	0.126203	1.05197	0.648421	0.380554				83.586	13	13	96	44.4	29.225
P62424	RPL7A	60S ribosomal protein L7a	0.524672	0.43873	0.0647585	1.54488	0.694055	-0.333707				61.016	9	9	45	35.7	29.995
P62917	RPL8	60S ribosomal protein L8	0.105199	-0.904454	0.709317	0.415824	0.0521945	-1.11237				11.961	6	6	18	36.2	28.024
P32969	RPL9	60S ribosomal protein L9	0.667832	-0.301808	0.180369	1.61035	0.248745	-1.10698				125.63	8	8	114	61.5	21.863
Q9Y221	NIP7	60S ribosome subunit biogenesis protein NIP7 homolog	0.00367733	1.46512	0.789343	0.199828	0.0253195	1.3652				7.1823	3	3	10	23.9	20.462
O60825	PFKFB2	6-phosphofructo-2-kinase/fructose-2,6-bisphosphatase 2	0.123778	1.5348	0.156235	1.11311	0.474189	0.978239				67.499	20	20	115	45.1	58.476
P52209	PGD	6-phosphogluconate dehydrogenase, decarboxylating	0.088431	0.420736	0.00623157	0.807466	0.953525	0.0170031				252.57	22	22	363	47	53.139
O95336	PGLS	6-phosphogluconolactonase	0.440682	-0.373418	0.152666	1.35571	0.102057	-1.05127				108.86	11	11	218	56.2	27.547
P08253	MMP2	72 kDa type IV collagenase	0.00695487	1.56983	0.625454	0.487109	0.0706264	1.32627				12.014	6	6	16	14.7	73.881
P11021	HSPA5	78 kDa glucose-regulated protein	0.566042	0.182875	0.016127	0.999524	0.423424	-0.316887				323.31	43	42	1511	59	72.332
Q9UBM7	DHCR7	7-dehydrocholesterol reductase	0.242771	0.785546	0.99559	-0.0052948	0.348677	0.788194				7.8862	4	4	5	10.5	54.489
O95870	ABHD16A	Abhydrolase domain-containing protein 16A	0.0225101	0.951112	0.754046	-0.106803	0.0732047	1.00451				10.377	5	5	19	10.9	63.243
Q9P2A4	ABI3	ABI gene family member 3	0.178018	-0.657188	0.192311	0.72344	0.115709	-1.01891				10.171	5	5	12	13.9	39.035
Q8IZP0	ABI1	Abl interactor 1	0.948473	-0.027442	0.13374	1.07552	0.322519	-0.565201				33.384	11	9	91	28.5	55.08
Q9Y4K1	AIM1	Absent in melanoma 1 protein	0.142276	1.11414	0.0902965	0.951264	0.538957	0.638507				31.352	13	13	42	12.4	188.67
Q86V21	AACS	Acetoacetyl-CoA synthetase	0.438773	0.346217	0.488501	-0.44265	0.260217	0.567542				7.4158	4	4	14	7.3	75.143
A1L0T0	ILVBL	Acetolactate synthase-like protein	0.384404	0.49135	0.19842	0.88868	0.951752	0.0470095				54.766	16	16	74	39.7	67.867
Q9BWD1	ACAT2	Acetyl-CoA acetyltransferase, cytosolic	0.844079	-0.15	0.0122636	2.86558	0.0886301	-1.58279				85.853	13	13	98	51.1	41.35
P24752	ACAT1	Acetyl-CoA acetyltransferase, mitochondrial	0.0475642	-1.038	0.118142	1.51984	0.0108735	-1.79792				262.63	23	23	409	59	45.199
Q13085	ACACA	Acetyl-CoA carboxylase 1	0.0504487	1.09765	0.480589	-0.412932	0.10201	1.30411				27.803	14	10	42	8.3	265.55
O00763	ACACB	Acetyl-CoA carboxylase 2	0.401526	-0.518908	0.0291457	-1.1958	0.924175	0.0789903				2.039	6	2	3	3.8	276.54
Q9NUB1	ACSS1	Acetyl-coenzyme A synthetase 2-like, mitochondrial	0.277022	0.74544	0.587822	0.533429	0.619031	0.478726				50.145	14	14	94	25.1	74.856
Q9NR19	ACSS2	Acetyl-coenzyme A synthetase, cytoplasmic	0.402018	0.726899	0.199473	0.744966	0.772162	0.354416				65.295	21	21	151	35.2	78.579
Q13510	ASAH1	Acid ceramidase	0.683886	-0.344868	0.455059	0.715354	0.560648	-0.702545				30.604	9	9	94	27.6	44.659
Q92484	SMPDL3A	Acid sphingomyelinase-like phosphodiesterase 3a	0.0248511	-1.24223	0.451431	0.611699	0.0256572	-1.54808				3.8697	3	3	12	7.1	51.26
Q92485	SMPDL3B	Acid sphingomyelinase-like phosphodiesterase 3b	0.246318	0.717183	0.0919781	-1.77839	0.02589	1.60638				2.3766	1	1	3	2.6	50.813
O43427	FIBP	Acidic fibroblast growth factor intracellular-binding protein	0.58921	0.247683	0.77646	0.158878	0.791939	0.168244				5.8763	3	3	12	9.1	41.878
P39687	ANP32A	Acidic leucine-rich nuclear phosphoprotein 32 family member A	0.553228	0.336871	0.0708115	1.23845	0.712362	-0.282353				98.267	9	7	145	31.7	28.585
Q92688	ANP32B	Acidic leucine-rich nuclear phosphoprotein 32 family member B	0.385269	0.611214	0.911549	-0.0948534	0.459032	0.65864				40.645	7	5	58	31.1	28.787
Q9BTT0	ANP32E	Acidic leucine-rich nuclear phosphoprotein 32 family member E	0.584979	0.250377	0.39834	0.320828	0.886323	0.0899625				23.078	6	6	59	23.1	30.692
Q99798	ACO2	Aconitate hydratase, mitochondrial	0.0111423	-0.722695	0.819682	0.110798	0.0498524	-0.778094				323.31	44	44	783	58.6	85.424
P62736	ACTA2	Actin, aortic smooth muscle	0.0901897	-0.925402	0.521847	-0.382781	0.333209	-0.734012				323.31	43	1	4244	84.9	42.009
P60709	ACTB	Actin, cytoplasmic 1	0.691813	0.367079	0.0195338	1.77438	0.683052	-0.520113				95.025	41	2	262	84.8	41.736
P63261	ACTG1	Actin, cytoplasmic 2	0.815255	-0.0395149	0.102309	0.484146	0.210073	-0.281588				323.31	41	2	2164	85.1	41.792
P63267	ACTG2	Actin, gamma-enteric smooth muscle	0.654867	-0.581838	0.387713	-1.4105	0.943494	0.123411				37.31	42	2	18	84.6	41.876
O14639	ABLIM1	Actin-binding LIM protein 1	0.138506	0.446628	0.112987	0.769105	0.828638	0.0620761				11.935	10	10	28	18.3	87.687
O96019	ACTL6A	Actin-like protein 6A	0.394349	0.24799	0.773362	-0.133203	0.314836	0.314592				46.465	12	12	93	43.4	47.46
Q9NZ32	ACTR10	Actin-related protein 10	0.293741	0.561971	0.791907	-0.208002	0.279371	0.665972				8.4694	6	6	15	23.3	46.306
P61160	ACTR2	Actin-related protein 2	0.00146154	0.448266	0.397536	-0.199615	0.00455729	0.548073				160.74	18	18	345	46.2	44.76
Q92747	ARPC1A	Actin-related protein 2/3 complex subunit 1A	0.000392597	-0.656012	0.675574	-0.116851	0.000729411	-0.597587				49.983	14	13	83	50	41.569
O15143	ARPC1B	Actin-related protein 2/3 complex subunit 1B	4.13568e-05	0.738086	0.675644	-0.0421581	0.00185247	0.759165				128.33	17	16	191	58.1	40.949
O15144	ARPC2	Actin-related protein 2/3 complex subunit 2	0.0154159	0.407019	0.931236	0.0164916	0.0901672	0.398773				274.67	22	22	438	70.7	34.333
O15145	ARPC3	Actin-related protein 2/3 complex subunit 3	0.0248231	0.351805	0.282421	0.156811	0.182648	0.2734				39.936	7	7	173	36.5	20.546
P59998	ARPC4	Actin-related protein 2/3 complex subunit 4	0.000131583	0.546024	0.220841	-0.222843	0.000729577	0.657446				42.761	6	6	132	41.1	19.667
O15511	ARPC5	Actin-related protein 2/3 complex subunit 5	0.478455	0.160105	0.0727927	0.668916	0.54361	-0.174353				49.467	7	6	99	63.6	16.32
Q9BPX5	ARPC5L	Actin-related protein 2/3 complex subunit 5-like protein	0.524812	-0.441853	0.300532	1.21454	0.281321	-1.04912				34.38	5	4	43	58.8	16.941
P61158	ACTR3	Actin-related protein 3	5.71803e-06	0.35315	0.282533	-0.0694396	0.000125962	0.38787				323.31	25	25	607	60	47.371
P53999	SUB1	Activated RNA polymerase II transcriptional coactivator p15	0.406174	0.299021	0.0446587	0.809526	0.824489	-0.105742				72.457	8	8	120	42.5	14.395
Q9H1I8	ASCC2	Activating signal cointegrator 1 complex subunit 2	0.000278739	3.52068	0.516445	-0.461346	0.00397367	3.75135	+		+	6.0369	4	4	11	7.8	86.359
Q8N3C0	ASCC3	Activating signal cointegrator 1 complex subunit 3	0.0308447	1.26115	0.213558	-0.832264	0.036098	1.67728				12.834	14	14	29	7.5	251.46
O95433	AHSA1	Activator of 90 kDa heat shock protein ATPase homolog 1	0.0919694	0.545392	0.776328	-0.0880442	0.19561	0.589414				61.241	16	16	113	57.7	38.274
Q12979	ABR	Active breakpoint cluster region-related protein	0.0418764	0.962497	0.880806	0.0622648	0.143031	0.931364				26.697	9	9	23	13.5	97.597
O14561	NDUFAB1	Acyl carrier protein, mitochondrial	0.803193	-0.25937	0.131548	2.23605	0.330537	-1.37739				15.315	3	3	28	15.4	17.417
P13798	APEH	Acylamino-acid-releasing enzyme	0.0989108	0.494175	0.359936	-0.47923	0.0809356	0.73379				165.27	20	20	285	41.5	81.224
Q6JQN1	ACAD10	Acyl-CoA dehydrogenase family member 10	0.147351	-0.856497	0.864204	0.132464	0.264944	-0.922729				2.4197	4	4	11	3	118.83
Q9H845	ACAD9	Acyl-CoA dehydrogenase family member 9, mitochondrial	0.0274734	0.974588	0.274626	-0.388665	0.0560927	1.16892				106.31	22	22	141	39.6	68.76
Q96CM8	ACSF2	Acyl-CoA synthetase family member 2, mitochondrial	0.597963	0.558869	0.249697	0.767074	0.907164	0.175333				107.28	16	16	175	32.8	68.124
Q4G176	ACSF3	Acyl-CoA synthetase family member 3, mitochondrial	0.0949501	1.48199	0.806132	0.0868835	0.250563	1.43855				16.827	8	8	44	20.8	64.129
Q5T8D3	ACBD5	Acyl-CoA-binding domain-containing protein 5	0.0173599	1.36341	0.935585	-0.0558949	0.0656904	1.39136				12.083	7	7	20	16.5	60.091
P07108	DBI	Acyl-CoA-binding protein	0.307443	0.475188	0.45992	0.315156	0.629171	0.31761				69.829	4	4	138	55.2	10.044
Q53FZ2	ACSM3	Acyl-coenzyme A synthetase ACSM3, mitochondrial	0.714429	-0.266448	0.849638	0.135472	0.733936	-0.334184				17.333	9	9	31	23	66.152
Q86TX2	ACOT1	Acyl-coenzyme A thioesterase 1	0.0012951	-1.08041	0.566694	-0.339266	0.0141704	-0.910776				76.219	15	1	163	41.1	46.277
Q8WXI4	ACOT11	Acyl-coenzyme A thioesterase 11	0.280211	0.792686	0.296626	0.562716	0.618477	0.511328				35.216	10	10	53	19.6	68.491
Q9NPJ3	ACOT13	Acyl-coenzyme A thioesterase 13	0.712532	-0.138419	0.318414	0.658331	0.337267	-0.467585				16.538	6	6	60	67.9	14.96
Q9Y305	ACOT9	Acyl-coenzyme A thioesterase 9, mitochondrial	0.00834007	0.550759	0.723449	-0.137859	0.0155304	0.619688				92.996	15	15	163	40.3	49.901
Q53H12	AGK	Acylglycerol kinase, mitochondrial	0.826819	0.11726	0.8515	0.181685	0.972319	0.0264171				26.68	11	11	97	34.8	47.137
P07311	ACYP1	Acylphosphatase-1	0.469737	-0.271088	0.705594	0.189647	0.433054	-0.365911				2.3424	2	2	2	26.3	11.261
O75608	LYPLA1	Acyl-protein thioesterase 1	0.687978	0.179842	0.12535	1.12964	0.516956	-0.384975				37.241	5	5	77	33	24.669
O95372	LYPLA2	Acyl-protein thioesterase 2	0.831335	0.188748	0.226483	1.70168	0.587591	-0.662093				30.957	8	8	85	48.1	24.737
Q6P587	FAHD1	Acylpyruvase FAHD1, mitochondrial	0.686487	0.302037	0.343999	1.15404	0.789521	-0.274983				54.61	5	5	74	33.9	24.843
P46108	CRK	Adapter molecule crk	0.387243	-0.254926	0.198654	0.74536	0.11795	-0.627606				56.497	12	12	115	45.1	33.83
Q8NC96	NECAP1	Adaptin ear-binding coat-associated protein 1	0.802755	-0.129165	0.89194	0.0951586	0.799094	-0.176744				4.5681	2	2	5	13.1	29.737
Q9NVZ3	NECAP2	Adaptin ear-binding coat-associated protein 2	0.653898	0.332536	0.206652	1.41339	0.71231	-0.374156				28.359	3	3	43	23.2	28.338
P07741	APRT	Adenine phosphoribosyltransferase	0.160734	0.914038	0.514364	0.461421	0.4494	0.683327				124.37	8	8	121	54.4	19.608
Q8TB61	SLC35B2	Adenosine 3-phospho 5-phosphosulfate transporter 1	0.0477154	1.28222	0.883476	0.143575	0.14607	1.21043				9.2602	5	5	14	12	47.514
P00813	ADA	Adenosine deaminase	0.523991	0.323003	0.0256103	0.488538	0.912112	0.0787339				4.3465	4	4	16	13.8	40.764
Q9NZK5	CECR1	Adenosine deaminase CECR1	0.165964	-0.994586	0.766696	0.135377	0.293675	-1.06227				12.697	7	7	17	16.4	58.933
P55263	ADK	Adenosine kinase	0.876279	0.0403986	0.515571	0.215881	0.854859	-0.0675421				58.911	8	8	72	30.7	40.545
P23526	AHCY	Adenosylhomocysteinase	0.000972206	0.390733	0.557438	-0.0723524	0.0052306	0.426909				146.41	25	25	493	51.6	47.716
P54819	AK2	Adenylate kinase 2, mitochondrial	0.854969	-0.131378	0.278124	1.42207	0.398411	-0.842413				152.49	14	14	296	73.2	26.477
P27144	AK4	Adenylate kinase 4, mitochondrial	0.205243	-0.629852	0.861235	0.174602	0.279078	-0.717153				18.926	6	6	35	40.8	25.268
P00568	AK1	Adenylate kinase isoenzyme 1	0.0610446	-0.8667	0.167467	0.901911	0.0325229	-1.31765				53.486	12	12	140	70.1	21.635
P30566	ADSL	Adenylosuccinate lyase	0.0370255	-0.604418	0.959349	0.0291538	0.0403317	-0.618995				25.294	12	12	75	31	54.889
P30520	ADSS	Adenylosuccinate synthetase isozyme 2	0.00361873	0.978701	0.739638	-0.132937	0.0205965	1.04517				54.387	15	15	107	44.1	50.097
Q01518	CAP1	Adenylyl cyclase-associated protein 1	0.323365	0.0661488	0.000147986	0.288435	0.251005	-0.0780689				323.31	26	25	670	54.3	51.901
P40123	CAP2	Adenylyl cyclase-associated protein 2	0.0242014	-2.12179	0.793163	-0.309772	0.114103	-1.9669				40.305	12	11	39	32.3	52.823
O95396	MOCS3	Adenylyltransferase and sulfurtransferase MOCS3	0.0712562	1.07346	0.779918	0.216393	0.197702	0.965264				17.636	6	6	10	24.6	49.669
Q8IUX7	AEBP1	Adipocyte enhancer-binding protein 1	0.000489257	1.74141	0.255728	-0.697579	0.0023503	2.0902	+			90.133	16	15	81	19.4	130.93
Q9HDC9	APMAP	Adipocyte plasma membrane-associated protein	0.00403984	0.730801	0.0660056	-0.688992	0.000661928	1.0753				185.86	22	22	287	55.8	46.48
Q15847	ADIRF	Adipogenesis regulatory factor	0.0373292	-1.57628	0.529922	-0.783329	0.134127	-1.18462				17.424	4	4	15	71.1	7.8547
P12235	SLC25A4	ADP/ATP translocase 1	0.293494	-0.276824	0.981783	0.00999228	0.428142	-0.28182				13.833	16	5	60	45	33.064
P05141	SLC25A5	ADP/ATP translocase 2	0.11051	0.595977	0.452621	0.244995	0.361982	0.473479				151.96	18	8	366	44.3	32.852
P12236	SLC25A6	ADP/ATP translocase 3	0.0482501	0.498677	0.456402	-0.238352	0.0861896	0.617852				70.734	17	4	180	46.6	32.866
Q9BRR6	ADPGK	ADP-dependent glucokinase	0.0678371	0.875302	0.363686	0.240271	0.261836	0.755166				22.605	4	4	45	12.3	54.088
P28907	CD38	ADP-ribosyl cyclase/cyclic ADP-ribose hydrolase 1	0.510833	0.372958	0.0809899	0.78045	0.981976	-0.0172668				17.542	8	8	51	30.3	34.328
Q10588	BST1	ADP-ribosyl cyclase/cyclic ADP-ribose hydrolase 2	0.0875818	1.38261	0.743877	-0.338212	0.172348	1.55172				13.327	6	6	38	25.2	35.724
P84077	ARF1	ADP-ribosylation factor 1	0.155395	0.712424	0.26013	0.356773	0.450004	0.534038				263.01	11	6	369	60.2	20.697
P18085	ARF4	ADP-ribosylation factor 4	0.0279355	1.13043	0.802966	0.124011	0.138456	1.06842				49.89	9	5	68	60.6	20.511
P84085	ARF5	ADP-ribosylation factor 5	0.109417	1.27633	0.773134	0.218764	0.299898	1.16694				14.957	10	5	43	64.4	20.529
P62330	ARF6	ADP-ribosylation factor 6	0.139172	1.24202	0.17181	0.634514	0.432198	0.924763				29.441	6	6	62	44.6	20.082
Q8N6T3	ARFGAP1	ADP-ribosylation factor GTPase-activating protein 1	0.0266985	1.44615	0.883488	-0.0524089	0.108926	1.47235				16.293	8	8	26	38.2	44.667
Q8N6H7	ARFGAP2	ADP-ribosylation factor GTPase-activating protein 2	0.0503659	0.951541	0.118031	0.599879	0.324103	0.651602				48.717	11	11	68	27.3	56.72
Q9NP61	ARFGAP3	ADP-ribosylation factor GTPase-activating protein 3	0.000908319	1.47173	0.835115	-0.0699212	0.0134943	1.50669	+			10.658	6	6	39	11.8	56.928
Q9UJY5	GGA1	ADP-ribosylation factor-binding protein GGA1	0.048453	-0.403614	0.976688	-0.01032	0.102875	-0.398454				14.592	6	5	16	12.5	70.383
P40616	ARL1	ADP-ribosylation factor-like protein 1	0.0378345	1.64228	0.566203	0.273073	0.175466	1.50575				48.436	7	7	77	63.5	20.417
Q9NXU5	ARL15	ADP-ribosylation factor-like protein 15	0.659334	-0.207543	0.270612	0.505108	0.475894	-0.460097				3.3493	3	3	8	19.1	22.876
P36404	ARL2	ADP-ribosylation factor-like protein 2	0.0316245	0.665029	0.498695	0.15642	0.156564	0.586819				9.1047	5	5	23	31.5	20.878
P36405	ARL3	ADP-ribosylation factor-like protein 3	0.962913	0.0150097	0.79992	0.107355	0.928657	-0.0386678				37.453	6	6	61	53.8	20.455
Q15041	ARL6IP1	ADP-ribosylation factor-like protein 6-interacting protein 1	0.255129	0.684208	0.653371	0.153413	0.471442	0.607501				4.5459	1	1	33	4.9	23.362
Q66PJ3	ARL6IP4	ADP-ribosylation factor-like protein 6-interacting protein 4	0.216568	0.764449	0.517396	-0.468407	0.188033	0.998653				9.6074	3	3	16	11.2	44.915
Q96BM9	ARL8A	ADP-ribosylation factor-like protein 8A	0.333986	0.238468	0.571984	-0.264307	0.270003	0.370622				9.8147	7	3	49	52.7	21.416
Q9NVJ2	ARL8B	ADP-ribosylation factor-like protein 8B	0.0431925	0.788891	0.0802704	-0.736044	0.0313848	1.15691				33.903	7	3	83	45.7	21.539
Q13795	ARFRP1	ADP-ribosylation factor-related protein 1	0.550326	0.249716	0.813965	0.116756	0.738525	0.191337				2.5912	1	1	5	9	22.614
Q9UKK9	NUDT5	ADP-sugar pyrophosphatase	0.577399	-0.263744	0.136788	1.30521	0.150567	-0.916347				39.584	13	13	139	64.4	24.327
P10109	FDX1	Adrenodoxin, mitochondrial	0.397286	0.493495	0.0653319	-1.31669	0.128815	1.15184				4.7752	1	1	9	11.4	19.393
Q9Y6U3	SCIN	Adseverin	0.817291	0.155076	0.0792393	1.54179	0.456266	-0.615818				70.577	23	23	98	43.1	80.488
P55196	MLLT4	Afadin	0.0376489	0.839462	0.572264	0.153493	0.168727	0.762715				66.407	30	30	107	24.3	206.8
P43652	AFM	Afamin	0.000313886	-1.19904	0.880699	0.0550057	0.00693553	-1.22654				98.408	14	13	76	26.2	69.068
Q9Y4W6	AFG3L2	AFG3-like protein 2	0.856043	0.085931	0.189186	0.816472	0.622348	-0.322305				93.473	26	25	210	37.1	88.583
O43488	AKR7A2	Aflatoxin B1 aldehyde reductase member 2	0.15048	-0.453998	0.153561	0.785841	0.0509363	-0.846918				129.08	12	9	138	45.4	39.589
O95154	AKR7A3	Aflatoxin B1 aldehyde reductase member 3	0.515706	0.602267	0.178663	1.02191	0.941635	0.0913119				76.58	11	6	105	44.7	37.206
Q6ULP2	AFTPH	Aftiphilin	0.270743	0.552472	0.852959	-0.147411	0.343848	0.626177				5.4246	2	2	6	4.3	102.2
Q9BSE5	AGMAT	Agmatinase, mitochondrial	0.43219	0.771675	0.412743	0.951589	0.829767	0.295881				44.831	6	6	58	27.8	37.66
O00468	AGRN	Agrin	0.295059	0.252131	0.902957	-0.0585613	0.38528	0.281411				96.993	26	26	188	21	217.23
O00170	AIP	AH receptor-interacting protein	0.00568971	0.255364	0.0552832	0.202985	0.18411	0.153871				52.939	13	13	92	54.5	37.636
Q92667	AKAP1	A-kinase anchor protein 1, mitochondrial	0.072181	0.881781	0.0593466	-0.515182	0.098891	1.13937				12.987	8	8	19	12.6	97.34
Q02952	AKAP12	A-kinase anchor protein 12	0.0386315	-0.824181	0.745344	-0.152651	0.16647	-0.747856				213.18	42	42	272	38.9	191.48
Q12802	AKAP13	A-kinase anchor protein 13	0.00724834	1.54145	0.0986055	-0.434334	0.0293524	1.75861				4.8144	5	5	8	3.3	307.55
Q9Y2D5	AKAP2	A-kinase anchor protein 2	0.264993	-0.278038	0.319061	0.30781	0.178049	-0.431943				15.305	9	9	21	17.8	94.659
O43823	AKAP8	A-kinase anchor protein 8	0.0141624	1.41506	0.485595	-0.423924	0.0316846	1.62703				9.6894	7	7	14	18.5	76.107
Q9ULX6	AKAP8L	A-kinase anchor protein 8-like	0.0673047	0.776606	0.0567963	1.14036	0.69317	0.206426				1.9176	2	2	7	5.4	71.648
Q99996	AKAP9	A-kinase anchor protein 9	0.322787	0.807022	0.287406	-1.04072	0.21105	1.32738				36.576	24	24	61	9	453.66
P24298	GPT	Alanine aminotransferase 1	0.250625	-1.33898	0.0293392	2.72941	0.0875218	-2.70368				63.381	16	14	77	50.4	54.636
P49588	AARS	Alanine--tRNA ligase, cytoplasmic	0.339236	0.140425	0.329829	0.18913	0.816497	0.0458601				237.28	37	37	435	50.3	106.81
Q5JTZ9	AARS2	Alanine--tRNA ligase, mitochondrial	0.267854	0.736184	0.166012	0.91022	0.76065	0.281074				17.122	8	8	17	11.8	107.34
P14550	AKR1A1	Alcohol dehydrogenase [NADP(+)]	0.668666	0.0586775	0.124168	0.305212	0.596085	-0.0939283				168.52	21	21	450	72.9	36.573
P00325	ADH1B	Alcohol dehydrogenase 1B	2.77363e-05	-3.24334	0.0319585	2.44942	3.49536e-06	-4.46806	+		+	103.5	22	7	217	63.2	39.854
P00326	ADH1C	Alcohol dehydrogenase 1C	0.00325827	-3.31822	0.0384721	3.93524	0.000248671	-5.28584	+		+	165.51	23	7	370	63.2	39.867
P08319	ADH4	Alcohol dehydrogenase 4	0.437386	-0.383421	0.405103	-0.530734	0.845031	-0.118054				3.08	3	3	5	16.6	40.221
P28332	ADH6	Alcohol dehydrogenase 6	0.873635	-0.106475	0.937576	0.0743526	0.869052	-0.143651				8.3937	5	5	16	26.6	39.088
P11766	ADH5	Alcohol dehydrogenase class-3	1.57284e-05	-0.935457	0.279093	0.264326	0.000197111	-1.06762				77.204	13	13	301	46	39.724
P47895	ALDH1A3	Aldehyde dehydrogenase family 1 member A3	0.509292	0.244965	0.970727	-0.0237617	0.564585	0.256846				23.182	13	10	34	27	56.108
Q8IZ83	ALDH16A1	Aldehyde dehydrogenase family 16 member A1	0.257396	-0.172177	0.090249	0.434642	0.0461196	-0.389498				112.2	16	16	97	29.2	85.126
P30837	ALDH1B1	Aldehyde dehydrogenase X, mitochondrial	0.483046	-0.322926	0.629916	0.376801	0.40593	-0.511326				305.62	24	22	390	54.4	57.206
P30838	ALDH3A1	Aldehyde dehydrogenase, dimeric NADP-preferring	0.271698	-0.733407	0.245223	-1.12012	0.825298	-0.173346				10.078	4	3	6	11.5	50.394
P05091	ALDH2	Aldehyde dehydrogenase, mitochondrial	0.176524	0.263149	0.0754654	0.342783	0.724053	0.0917576				312.78	31	26	794	58.4	56.381
O60218	AKR1B10	Aldo-keto reductase family 1 member B10	0.708002	-0.496423	0.222834	2.45563	0.345724	-1.72424				149.86	13	9	217	53.2	36.019
P42330	AKR1C3	Aldo-keto reductase family 1 member C3	0.480992	-0.725433	0.152207	2.28494	0.180536	-1.8679				157.61	17	11	253	68.1	36.853
Q96C23	GALM	Aldose 1-epimerase	0.48459	-0.25988	0.191618	0.608017	0.274721	-0.563888				54.759	9	9	115	37.7	37.765
P15121	AKR1B1	Aldose reductase	0.000184677	-0.841818	0.00204608	0.878079	4.45028e-07	-1.28086				60.855	12	11	193	50.3	35.853
O00116	AGPS	Alkyldihydroxyacetonephosphate synthase, peroxisomal	0.179883	0.852368	0.146783	0.408845	0.468616	0.647946				39.063	15	15	69	34.7	72.911
P55008	AIF1	Allograft inflammatory factor 1	0.443355	0.541645	0.0347846	1.01173	0.970904	0.0357817				15.877	6	6	50	38.8	16.703
Q6NUM9	RETSAT	All-trans-retinol 13,14-reductase	0.872585	0.0945137	0.0312398	1.24245	0.51342	-0.526711				49.348	13	13	89	28.5	66.819
P51993	FUT6	Alpha-(1,3)-fucosyltransferase 6	0.00891579	0.935614	0.860041	0.0846243	0.0459925	0.893302				2.1309	5	1	1	20.3	41.859
Q9BYC5	FUT8	Alpha-(1,6)-fucosyltransferase	0.152197	0.814499	0.165948	1.19011	0.699702	0.219445				14.011	5	5	11	11.3	66.515
Q8NFV4	ABHD11	Alpha/beta hydrolase domain-containing protein 11	0.428916	0.602121	0.359578	0.755127	0.833639	0.224558				67.424	10	10	140	36.5	34.69
Q96IU4	ABHD14B	Alpha/beta hydrolase domain-containing protein 14B	0.578907	-0.287634	0.245462	0.984866	0.276969	-0.780067				104.27	7	7	126	51.9	22.345
Q9H6U8	ALG9	Alpha-1,2-mannosyltransferase ALG9	0.247589	-0.454326	0.727114	-0.257619	0.420219	-0.325517				3.1015	1	1	9	2.6	69.863
Q9H553	ALG2	Alpha-1,3/1,6-mannosyltransferase ALG2	0.11933	0.983038	0.481303	0.332083	0.347332	0.816997				14.541	6	6	24	22.8	47.091
P26572	MGAT1	Alpha-1,3-mannosyl-glycoprotein 2-beta-N-acetylglucosaminyltransferase	0.0671217	0.928216	0.217869	0.77481	0.42426	0.54081				8.3834	6	6	15	15.1	50.878
Q10469	MGAT2	Alpha-1,6-mannosyl-glycoprotein 2-beta-N-acetylglucosaminyltransferase	0.0204474	1.23549	0.745217	0.24351	0.133589	1.11373				3.6893	1	1	13	3.4	51.55
P02763	ORM1	Alpha-1-acid glycoprotein 1	0.067959	-1.0537	0.0120861	1.89017	0.00682214	-1.99878				114.57	11	9	343	44.3	23.511
P19652	ORM2	Alpha-1-acid glycoprotein 2	0.0581103	-1.06015	0.0310609	1.45694	0.0155133	-1.78862				41.01	9	7	157	42.8	23.602
P01011	SERPINA3	Alpha-1-antichymotrypsin	0.394846	-0.489272	0.642147	0.349381	0.405893	-0.663962				323.31	20	20	416	40	47.65
P01009	SERPINA1	Alpha-1-antitrypsin	0.16489	-0.757296	0.425049	0.686518	0.136931	-1.10056				323.31	30	30	1232	59.1	46.736
P04217	A1BG	Alpha-1B-glycoprotein	0.00381183	-1.15185	0.00977706	0.892574	0.00232692	-1.59814				60.515	15	14	156	55.8	54.253
P08697	SERPINF2	Alpha-2-antiplasmin	0.159284	-0.549902	0.736584	0.169532	0.252698	-0.634668				30.414	10	9	78	28.5	54.565
P02765	AHSG	Alpha-2-HS-glycoprotein	0.00028463	-1.95315	0.0150039	1.85694	3.7015e-05	-2.88162	+		+	126.04	8	7	150	39	39.324
P01023	A2M	Alpha-2-macroglobulin	0.00415029	-1.06527	0.000231238	1.20107	0.000735586	-1.66581				323.31	56	48	1098	53.9	163.29
P30533	LRPAP1	Alpha-2-macroglobulin receptor-associated protein	4.62466e-05	0.928118	0.335122	0.274369	0.00297558	0.790934				22.399	9	9	63	31.9	41.465
P12814	ACTN1	Alpha-actinin-1	0.625511	-0.260365	0.122812	-0.758234	0.872847	0.118752				323.31	67	40	1401	73.3	103.06
O43707	ACTN4	Alpha-actinin-4	0.0575487	0.27855	0.751792	0.0878639	0.240535	0.234618				323.31	71	47	2482	72	104.85
P35611	ADD1	Alpha-adducin	0.0787712	-0.240783	0.123718	0.278165	0.0400302	-0.379865				116.18	23	22	252	44.1	80.954
P49419	ALDH7A1	Alpha-aminoadipic semialdehyde dehydrogenase	0.144173	-0.412291	0.371916	0.439766	0.0863337	-0.632174				137.71	19	19	245	46.6	58.486
P61163	ACTR1A	Alpha-centractin	0.421506	-0.0748216	0.0837289	-0.162212	0.9589	0.00628424				58.281	14	8	163	50.3	42.613
P02511	CRYAB	Alpha-crystallin B chain	0.00340647	-2.63129	0.438454	1.08084	0.0120785	-3.17171	+			124.8	11	11	109	61.1	20.159
O43768	ENSA	Alpha-endosulfine	0.318659	-0.420708	0.210568	0.972037	0.116547	-0.906726				4.8233	3	3	5	35.5	13.389
P06733	ENO1	Alpha-enolase	0.738584	0.0550319	0.0246989	0.657885	0.0937149	-0.273911				323.31	31	28	1033	78.6	47.168
P06280	GLA	Alpha-galactosidase A	0.910529	0.0496089	0.0905465	-0.314016	0.744262	0.206617				15.842	7	7	43	22.1	48.766
Q9NZD4	AHSP	Alpha-hemoglobin-stabilizing protein	0.485404	-0.336685	0.0114316	1.54298	0.0722478	-1.10817				1.8604	2	2	2	24.5	11.84
Q16352	INA	Alpha-internexin	0.332295	-0.939905	0.482256	-0.89659	0.712762	-0.49161				22.373	11	9	20	19.2	55.39
Q9BT30	ALKBH7	Alpha-ketoglutarate-dependent dioxygenase alkB homolog 7, mitochondrial	0.94352	-0.0190622	0.89626	-0.0446997	0.992685	0.00328763				3.9487	2	2	2	18.1	24.516
Q9C0B1	FTO	Alpha-ketoglutarate-dependent dioxygenase FTO	0.916464	0.0593325	0.798757	0.21618	0.946476	-0.0487572				5.0986	4	4	9	9.9	58.281
P35475	IDUA	Alpha-L-iduronidase	0.865466	0.0830889	0.529389	-0.396031	0.648739	0.281104				3.2829	2	2	3	3.4	72.669
Q16706	MAN2A1	Alpha-mannosidase 2	0.0726472	1.56886	0.21531	0.74319	0.324585	1.19727				68.423	20	20	104	22.9	131.14
Q9UHK6	AMACR	Alpha-methylacyl-CoA racemase	0.0368357	1.38841	0.228997	-1.34232	0.0197964	2.05956				7.8949	6	6	12	26.4	42.386
P17050	NAGA	Alpha-N-acetylgalactosaminidase	0.589273	0.44023	0.625013	0.135796	0.750672	0.372332				20.101	8	8	80	24.8	46.564
Q9NSC7	ST6GALNAC1	Alpha-N-acetylgalactosaminide alpha-2,6-sialyltransferase 1	0.181258	1.2202	0.585183	0.537146	0.447442	0.951631				26.676	8	8	42	15.7	68.563
Q969X2	ST6GALNAC6	Alpha-N-acetylgalactosaminide alpha-2,6-sialyltransferase 6	0.184786	0.901214	0.960062	-0.0502526	0.259889	0.92634				12.475	5	5	10	19.5	38.067
P54802	NAGLU	Alpha-N-acetylglucosaminidase	0.029156	-0.633697	0.0255019	-0.842128	0.531786	-0.212633				2.3859	3	3	3	6.1	82.265
Q9NVD7	PARVA	Alpha-parvin	0.376052	-0.326995	0.0844244	-0.700184	0.962525	0.0230969				130.57	11	9	212	32.3	42.243
Q96L96	ALPK3	Alpha-protein kinase 3	0.0905732	-0.898455	0.289839	1.03562	0.0570174	-1.41626				2.7732	2	2	15	1.2	201.27
P54920	NAPA	Alpha-soluble NSF attachment protein	0.101537	0.247614	0.105402	-0.407437	0.0237172	0.451333				201.1	23	20	316	78	33.232
P37840	SNCA	Alpha-synuclein	0.0244559	-1.41644	0.0421841	2.15721	0.000252659	-2.49505			+	69.321	5	5	23	42.9	14.46
P40222	TXLNA	Alpha-taxilin	0.14087	1.08376	0.0763687	-1.02546	0.121811	1.59649				18.259	12	12	27	33.7	61.89
Q06203	PPAT	Amidophosphoribosyltransferase	0.924955	0.0442338	0.201056	0.920511	0.505672	-0.416022				15.504	6	6	16	14.3	57.398
P19801	AOC1	Amiloride-sensitive amine oxidase [copper-containing]	0.49071	0.60489	0.156931	1.29372	0.972168	-0.0419693				142.04	21	21	180	32.9	85.377
P21397	MAOA	Amine oxidase [flavin-containing] A	0.116415	-0.667903	0.0202379	1.20026	0.0140272	-1.26803				323.31	19	17	445	41.7	59.681
P27338	MAOB	Amine oxidase [flavin-containing] B	0.00674984	-2.16021	0.778424	0.395273	0.0338473	-2.35784	+			42.033	17	15	113	39.6	58.762
Q12904	AIMP1	Aminoacyl tRNA synthase complex-interacting multifunctional protein 1	0.766616	0.12106	0.124075	0.972145	0.505539	-0.365012				74.775	15	15	172	68.9	34.352
Q13155	AIMP2	Aminoacyl tRNA synthase complex-interacting multifunctional protein 2	0.0304419	0.586591	0.266902	-0.295575	0.0560034	0.734378				94.254	7	7	65	37.5	35.348
Q03154	ACY1	Aminoacylase-1	0.189606	0.650029	0.159833	0.60317	0.606171	0.348444				39.923	16	16	58	52.5	45.884
Q9H4A4	RNPEP	Aminopeptidase B	0.324731	0.322923	0.0697986	0.745515	0.908874	-0.0498347				155.72	22	22	221	38.5	72.595
P15144	ANPEP	Aminopeptidase N	0.397635	-0.476183	0.862737	-0.147607	0.550508	-0.40238				98.353	28	28	160	33.7	109.54
Q08117	AES	Amino-terminal enhancer of split	0.131081	0.544823	0.0429117	1.03683	0.95014	0.026406				1.9256	1	1	1	6.1	21.97
Q01433	AMPD2	AMP deaminase 2	0.00220255	0.942446	0.535636	-0.174034	0.0151585	1.02946				12.883	9	9	40	11	100.69
Q01432	AMPD3	AMP deaminase 3	0.146479	0.824021	0.909532	0.0740426	0.282815	0.787				5.6591	6	6	10	9.5	88.811
Q7Z5R6	APBB1IP	Amyloid beta A4 precursor protein-binding family B member 1-interacting protein	0.0474473	0.82783	0.970842	0.021191	0.146036	0.817234				8.6204	5	5	22	12	73.182
Q06481	APLP2	Amyloid-like protein 2	0.262969	0.45458	0.563929	-0.298331	0.229797	0.603746				3.2118	3	2	3	6	86.955
Q6FI81	CIAPIN1	Anamorsin	0.324231	-0.48887	0.277641	1.06378	0.138025	-1.02076				18.135	8	8	28	38.5	33.582
Q9UJX3	ANAPC7	Anaphase-promoting complex subunit 7	0.0653064	0.812932	0.319511	0.693225	0.429102	0.466319				3.1905	2	2	7	5.5	66.855
Q9Y679	AUP1	Ancient ubiquitous protein 1	0.0673169	0.595605	0.0430742	-0.762889	0.0232843	0.977049				3.3994	3	3	5	8.6	53.028
Q13685	AAMP	Angio-associated migratory cell protein	0.0586987	1.03532	0.032015	-0.749973	0.0670987	1.41031				6.0461	5	5	8	13.6	46.75
Q9UKU9	ANGPTL2	Angiopoietin-related protein 2	0.21937	0.851632	0.0548306	-2.02988	0.0362405	1.86657				11.932	4	4	9	14.8	57.104
P01019	AGT	Angiotensinogen	0.016085	-0.884665	0.00650985	0.885566	0.00869833	-1.32745				50.03	5	5	52	13.2	53.154
Q9P0K7	RAI14	Ankycorbin	0.042946	1.05332	0.258436	-0.731642	0.0519219	1.41915				17.508	15	15	42	19.8	110.04
Q9P2R3	ANKFY1	Ankyrin repeat and FYVE domain-containing protein 1	0.124812	0.28456	0.143048	-0.392838	0.0531603	0.480979				59.997	20	20	115	24.1	128.4
Q8IWZ3	ANKHD1	Ankyrin repeat and KH domain-containing protein 1	0.676079	0.257908	0.213619	1.04026	0.759333	-0.262223				9.4309	9	5	26	5	269.45
Q8IV38	ANKMY2	Ankyrin repeat and MYND domain-containing protein 2	0.02602	2.21743	0.461306	0.441251	0.151314	1.99681				2.351	3	3	4	10.9	49.298
Q92625	ANKS1A	Ankyrin repeat and SAM domain-containing protein 1A	0.232752	0.469906	0.0490564	-0.689191	0.131372	0.814502				6.6149	5	5	8	6.2	123.11
Q8N8V4	ANKS4B	Ankyrin repeat and SAM domain-containing protein 4B	0.788655	0.175438	0.350488	0.883501	0.746636	-0.266312				4.4403	3	3	8	9.4	46.596
Q8IZ07	ANKRD13A	Ankyrin repeat domain-containing protein 13A	0.458638	0.322744	0.00794238	-1.00828	0.145778	0.826886				2.5984	3	3	8	8	67.618
O75179	ANKRD17	Ankyrin repeat domain-containing protein 17	0.604508	0.171124	0.673703	0.200113	0.874753	0.0710678				2.5212	6	2	4	3.3	274.25
Q5VYY1	ANKRD22	Ankyrin repeat domain-containing protein 22	0.0872398	1.36955	0.271384	-1.62668	0.0379466	2.18289				4.4983	3	3	8	14.7	21.848
Q53LP3	SOWAHC	Ankyrin repeat domain-containing protein SOWAHC	0.323082	0.611616	0.0247455	1.42067	0.902738	-0.0987174				6.3825	5	5	9	16.6	55.671
P16157	ANK1	Ankyrin-1	0.25931	-0.958371	0.0687326	2.65322	0.00623145	-2.28498				267.53	45	41	160	31.5	206.26
Q01484	ANK2	Ankyrin-2	1.30146e-05	-2.4397	0.427718	-0.63556	0.000845501	-2.12192	+			26.321	17	11	19	5.4	433.71
Q12955	ANK3	Ankyrin-3	0.421748	-0.355151	0.34737	0.524844	0.302944	-0.617573				38.49	23	17	97	6.9	480.4
P04083	ANXA1	Annexin A1	0.0142946	-0.548919	0.282575	0.374106	0.0120294	-0.735972				323.31	30	30	823	74	38.714
P50995	ANXA11	Annexin A11	0.463421	0.124849	0.274928	-0.364456	0.186446	0.307077				178.52	22	20	443	40	54.389
P27216	ANXA13	Annexin A13	0.301165	0.871634	0.790936	-0.205462	0.402118	0.974366				74.548	16	15	97	58.2	35.415
P07355	ANXA2	Annexin A2	0.226204	0.294882	0.0387906	0.664027	0.900878	-0.0371319				323.31	39	39	1402	81.4	38.604
P12429	ANXA3	Annexin A3	0.00393646	1.23689	0.189693	-0.576273	0.00968423	1.52503				170.66	26	26	353	70.3	36.375
P09525	ANXA4	Annexin A4	1.25728e-08	0.853197	0.978551	0.0049661	2.95756e-08	0.850714				323.31	28	28	603	75.2	35.882
P08758	ANXA5	Annexin A5	0.226429	-0.20761	0.409526	0.257992	0.160399	-0.336606				270.06	27	27	684	80.9	35.936
P08133	ANXA6	Annexin A6	0.0416897	-0.64377	0.470084	-0.260206	0.241255	-0.513667				323.31	47	47	1213	70.6	75.872
P20073	ANXA7	Annexin A7	0.59345	0.0753775	0.158243	-0.36649	0.162177	0.258622				146.34	16	15	254	36.7	52.739
Q5VT79	ANXA8L2	Annexin A8-like protein 2	0.415083	0.411877	0.817531	0.17928	0.539105	0.322237				12.367	5	5	13	21.7	36.865
Q9NW15	ANO10	Anoctamin-10	0.193947	-0.330756	0.799828	0.0904951	0.239015	-0.376003				7.439	7	7	41	14.4	76.328
O95994	AGR2	Anterior gradient protein 2 homolog	0.0485357	2.69325	0.0103293	1.73206	0.32697	1.82722				204.49	14	13	545	70.9	19.979
Q8TD06	AGR3	Anterior gradient protein 3 homolog	0.287367	1.09226	0.202103	1.30563	0.757433	0.439443				56.186	10	9	112	64.5	19.171
P46013	MKI67	Antigen KI-67	0.282358	0.897669	0.900655	0.179168	0.388783	0.808086				10.89	10	10	28	5	358.69
Q03518	TAP1	Antigen peptide transporter 1	0.0870913	1.09471	0.182054	-0.542343	0.129576	1.36588				129.65	10	10	86	23.5	87.217
Q03519	TAP2	Antigen peptide transporter 2	0.286426	0.544201	0.026243	-1.06849	0.12411	1.07845				55.314	12	11	74	20.6	75.663
P01008	SERPINC1	Antithrombin-III	0.296106	-0.276805	0.76752	-0.144854	0.582032	-0.204378				169.76	24	19	448	46.6	52.602
Q10567	AP1B1	AP-1 complex subunit beta-1	0.377804	0.222373	0.334127	0.231615	0.763132	0.106565				175.17	41	22	266	44.8	104.64
O43747	AP1G1	AP-1 complex subunit gamma-1	0.0119888	0.983535	0.389286	-0.225974	0.0459968	1.09652				88.02	23	23	175	35	91.35
O75843	AP1G2	AP-1 complex subunit gamma-like 2	0.07641	0.986029	0.30501	0.460991	0.322312	0.755534				21.127	11	11	44	19.2	87.116
Q9BXS5	AP1M1	AP-1 complex subunit mu-1	0.137686	0.332235	0.863074	-0.0693334	0.238488	0.366902				13.347	8	6	30	25.3	48.586
Q9Y6Q5	AP1M2	AP-1 complex subunit mu-2	0.0470757	1.39751	0.613002	-0.184234	0.136445	1.48963				40.519	12	10	107	35.7	48.108
P61966	AP1S1	AP-1 complex subunit sigma-1A	0.0497623	1.33665	0.191367	-0.829678	0.05972	1.75149				43.639	5	4	32	39.2	18.733
P56377	AP1S2	AP-1 complex subunit sigma-2	0.787834	0.166743	0.598325	0.497252	0.924162	-0.0818825				4.9148	3	2	6	21	18.615
O95782	AP2A1	AP-2 complex subunit alpha-1	0.000323853	0.528416	0.310279	-0.161292	0.00265064	0.609062				62.777	29	22	220	38.9	107.54
O94973	AP2A2	AP-2 complex subunit alpha-2	0.569603	-0.122924	0.794907	0.0725581	0.535663	-0.159203				125.38	32	25	267	45.7	103.96
P63010	AP2B1	AP-2 complex subunit beta	0.134365	0.252662	0.20464	0.166327	0.467575	0.169498				236.58	42	23	533	48.7	104.55
Q96CW1	AP2M1	AP-2 complex subunit mu	0.793088	0.0354589	0.270577	0.267502	0.462057	-0.098292				81.281	13	13	165	36.1	49.654
P53680	AP2S1	AP-2 complex subunit sigma	0.142836	0.433256	0.0385841	0.306486	0.496419	0.280013				12.737	6	6	66	44.4	17.018
Q2M2I8	AAK1	AP2-associated protein kinase 1	0.120156	0.724866	0.424269	0.3752	0.405315	0.537266				10.031	3	3	13	4.1	103.88
O00203	AP3B1	AP-3 complex subunit beta-1	0.000113778	0.617971	0.542389	0.0798175	0.00680976	0.578062				70.882	20	20	190	22.7	121.32
O14617	AP3D1	AP-3 complex subunit delta-1	0.0144581	0.942645	0.655548	-0.176841	0.0590755	1.03107				78.155	24	24	170	27.1	130.16
Q9Y2T2	AP3M1	AP-3 complex subunit mu-1	0.0151751	0.475694	0.7914	0.0704082	0.103533	0.44049				18.706	8	7	59	26.8	46.939
Q92572	AP3S1	AP-3 complex subunit sigma-1	0.758941	0.201669	0.0747003	1.52027	0.526322	-0.558468				9.8151	4	4	13	28.5	21.732
Q9NQ94	A1CF	APOBEC1 complementation factor	0.698954	-0.251956	0.668383	0.44037	0.564055	-0.472141				7.1894	7	6	12	15.8	65.202
P02647	APOA1	Apolipoprotein A-I	0.00988703	-1.2443	0.804066	0.167839	0.0475594	-1.32822				290.97	30	29	658	70	30.777
P02652	APOA2	Apolipoprotein A-II	1.29055e-06	-1.98845	0.32146	0.402066	5.41048e-05	-2.18948	+		+	53.726	3	3	75	39	11.175
P06727	APOA4	Apolipoprotein A-IV	1.38449e-06	-1.46337	0.564067	-0.20353	0.000477122	-1.3616	+			130.03	25	25	255	67.2	45.398
Q0VD83	APOBR	Apolipoprotein B receptor	0.196051	0.972342	0.89243	0.105817	0.381784	0.919434				323.31	32	32	248	45	114.87
P04114	APOB	Apolipoprotein B-100	0.0530066	-0.849769	0.497239	0.353663	0.0773392	-1.0266				323.31	132	130	833	34.7	515.6
P02656	APOC3	Apolipoprotein C-III	0.0147411	-1.12447	0.400344	0.428069	0.0200019	-1.3385				48.125	2	2	26	27.3	10.852
P05090	APOD	Apolipoprotein D	0.0841693	-0.689989	0.938111	0.0502516	0.145022	-0.715115				28.066	6	6	71	37.6	21.275
P02649	APOE	Apolipoprotein E	8.89058e-05	-1.10478	0.778309	0.0650981	0.00237601	-1.13733				167.69	16	16	168	61.5	36.154
O14791	APOL1	Apolipoprotein L1	0.022574	-1.0553	0.394771	0.327268	0.0498678	-1.21894				20.361	4	4	18	12.3	43.974
Q9BQE5	APOL2	Apolipoprotein L2	0.589163	0.467537	0.121284	-1.85665	0.157576	1.39586				10.025	3	3	13	10.7	37.092
Q9BUR5	APOO	Apolipoprotein O	0.375008	0.435007	0.819072	-0.0962922	0.480342	0.483153				14.177	4	4	43	21.7	22.284
P08519	LPA	Apolipoprotein(a)	0.958387	0.0497084	0.484285	-0.936713	0.695218	0.518065				39.456	3	3	9	18.9	501.31
Q9BZZ5	API5	Apoptosis inhibitor 5	0.00335691	1.12245	0.795491	-0.0900253	0.0265747	1.16747				142.2	18	18	190	34.2	59.004
Q07812	BAX	Apoptosis regulator BAX	0.0808288	0.496156	0.100548	-0.809105	0.0134887	0.900709				58.348	7	7	96	37	21.184
Q9ULZ3	PYCARD	Apoptosis-associated speck-like protein containing a CARD	0.965927	-0.0331443	0.556107	0.538568	0.785257	-0.302429				69.37	12	12	133	63.6	21.627
O95831	AIFM1	Apoptosis-inducing factor 1, mitochondrial	0.886966	0.0642781	0.368575	0.721106	0.636982	-0.296275				140.68	22	22	253	39.3	66.9
Q9UKV3	ACIN1	Apoptotic chromatin condensation inducer in the nucleus	0.0056595	1.05867	0.28304	-0.431193	0.0179205	1.27426				107.76	21	21	180	23.2	151.86
O14727	APAF1	Apoptotic protease-activating factor 1	0.0408422	0.805841	0.503836	-0.412195	0.0479812	1.01194				6.0975	5	5	13	4.8	141.84
P29972	AQP1	Aquaporin-1	0.550497	-0.440553	0.810237	-0.169193	0.736223	-0.355956				36.195	1	1	22	7.4	28.526
O94778	AQP8	Aquaporin-8	0.007167	-1.33232	0.201703	-0.797988	0.100423	-0.933326				2.4815	1	1	5	5.7	27.381
P16050	ALOX15	Arachidonate 15-lipoxygenase	0.2332	-0.776134	0.237455	1.00921	0.157996	-1.28074				21.346	11	11	28	19.3	74.804
P09917	ALOX5	Arachidonate 5-lipoxygenase	0.254245	0.58299	0.60143	0.435802	0.597172	0.365089				26.931	13	13	63	24.3	77.982
P20292	ALOX5AP	Arachidonate 5-lipoxygenase-activating protein	0.557923	0.464932	0.197127	-1.70742	0.198797	1.31864				5.8365	3	3	15	18.6	18.157
Q9Y2X7	GIT1	ARF GTPase-activating protein GIT1	0.00935306	0.833222	0.983529	-0.00816695	0.0505443	0.837306				16.01	8	7	31	14.3	84.34
Q14161	GIT2	ARF GTPase-activating protein GIT2	0.960366	0.0248202	0.398108	0.666128	0.660655	-0.308244				4.8551	5	4	12	13.6	84.542
P53367	ARFIP1	Arfaptin-1	0.099053	0.839152	0.923103	-0.057079	0.223959	0.867691				121.87	15	15	153	54.4	41.738
P53365	ARFIP2	Arfaptin-2	0.120989	0.99389	0.787048	-0.200217	0.220145	1.094				13.445	6	6	46	22.6	37.855
P52594	AGFG1	Arf-GAP domain and FG repeat-containing protein 1	0.000276052	0.986565	0.288866	0.33353	0.0182336	0.819799				33.914	7	7	50	21.9	58.259
O95081	AGFG2	Arf-GAP domain and FG repeat-containing protein 2	0.261925	0.285416	0.327093	-0.266545	0.213001	0.418688				6.1561	3	3	5	8.1	48.962
Q15027	ACAP1	Arf-GAP with coiled-coil, ANK repeat and PH domain-containing protein 1	0.623529	-0.210821	0.0240863	1.39512	0.100965	-0.908381				6.4207	4	4	30	7.2	81.535
Q15057	ACAP2	Arf-GAP with coiled-coil, ANK repeat and PH domain-containing protein 2	0.797001	0.0726431	0.796112	-0.0992556	0.757154	0.122271				20.275	11	11	30	18.1	88.028
Q99490	AGAP2	Arf-GAP with GTPase, ANK repeat and PH domain-containing protein 2	0.00672823	1.63516	0.583747	-0.496666	0.00965815	1.8835				3.6371	2	2	11	2.3	124.67
Q96P47	AGAP3	Arf-GAP with GTPase, ANK repeat and PH domain-containing protein 3	0.371497	0.449649	0.950623	-0.0522591	0.421197	0.475779				4.0222	2	2	3	3.1	95.043
Q96P48	ARAP1	Arf-GAP with Rho-GAP domain, ANK repeat and PH domain-containing protein 1	0.0897642	0.545314	0.933233	0.0433547	0.241458	0.523636				18.209	9	9	37	9.6	162.19
P05089	ARG1	Arginase-1	0.824434	-0.107286	0.951306	0.0375023	0.846709	-0.126037				2.9955	2	2	7	5.9	34.735
Q9NWB6	ARGLU1	Arginine and glutamate-rich protein 1	0.969071	0.0254354	0.266759	1.17422	0.422559	-0.561674				2.5249	2	2	6	5.9	33.216
P54136	RARS	Arginine--tRNA ligase, cytoplasmic	0.0157585	0.828447	0.990086	0.00308037	0.0871928	0.826907				125.11	33	33	340	53.2	75.378
P04424	ASL	Argininosuccinate lyase	0.016728	1.74529	0.92617	-0.0352888	0.0842282	1.76293				111.71	21	21	191	41.8	51.657
P00966	ASS1	Argininosuccinate synthase	7.04249e-05	1.67212	0.309859	0.688221	0.00110625	1.32801	+			139.73	25	25	306	62.4	46.53
O95260	ATE1	Arginyl-tRNA--protein transferase 1	0.0824906	1.42815	0.471628	-1.11683	0.0258218	1.98656				2.0823	1	1	11	3.3	59.09
Q9NVT9	ARMC1	Armadillo repeat-containing protein 1	0.0591202	1.11633	0.11814	-1.10182	0.0192403	1.66724				10.885	2	2	13	13.8	31.28
Q8N2F6	ARMC10	Armadillo repeat-containing protein 10	0.204868	0.904967	0.108672	-1.18024	0.101932	1.49509				10.263	5	5	23	25.4	37.54
Q8IUR7	ARMC8	Armadillo repeat-containing protein 8	0.0194387	0.820376	0.875549	-0.0789684	0.0714855	0.85986				3.182	6	6	8	10.8	75.509
Q9UH62	ARMCX3	Armadillo repeat-containing X-linked protein 3	0.00715434	1.79416	0.12884	-0.689614	0.0226053	2.13896	+			13.933	7	7	32	25.3	42.5
P20711	DDC	Aromatic-L-amino-acid decarboxylase	0.0380916	-1.37459	0.299605	0.778856	0.0464001	-1.76401				10.015	6	6	12	17.5	53.926
Q7Z6K5	ARPIN	Arpin	0.712009	0.270073	0.127831	1.44505	0.637249	-0.452449				20.66	5	5	14	33.2	24.943
P36575	ARR3	Arrestin-C	0.907683	0.0654748	0.610395	-0.388399	0.72844	0.259674				2.2773	2	2	3	6.2	42.778
P18440	NAT1	Arylamine N-acetyltransferase 1	0.643227	0.354131	0.917845	-0.0877714	0.705411	0.398017				18.123	6	6	40	25.9	33.898
P15289	ARSA	Arylsulfatase A	0.363673	-0.683148	0.08523	1.32012	0.19867	-1.34321				33.087	8	8	76	24.5	53.588
P15848	ARSB	Arylsulfatase B	0.123151	0.630565	0.297724	0.357462	0.417748	0.451835				8.2468	3	3	5	9.4	59.687
P51689	ARSD	Arylsulfatase D	0.35642	0.277952	0.0303619	-0.952516	0.0246849	0.75421				3.628	1	1	1	2.2	64.859
P51690	ARSE	Arylsulfatase E	0.90214	-0.0486733	0.420939	-0.381138	0.774389	0.141896				4.3193	2	2	6	4.8	65.668
P08243	ASNS	Asparagine synthetase [glutamine-hydrolyzing]	0.0366673	1.13882	0.0782839	-1.26088	0.00507242	1.76926				5.9704	5	5	17	13.2	64.369
O43776	NARS	Asparagine--tRNA ligase, cytoplasmic	0.170701	0.300973	0.247243	0.16256	0.475954	0.219694				147.15	26	26	329	49.5	62.942
P17174	GOT1	Aspartate aminotransferase, cytoplasmic	0.203306	-0.271856	0.0977365	0.550172	0.0500309	-0.546941				105.66	20	20	279	57.9	46.247
P00505	GOT2	Aspartate aminotransferase, mitochondrial	0.3856	0.174545	0.775108	-0.081714	0.453651	0.215402				163.79	23	23	388	64	47.517
P14868	DARS	Aspartate--tRNA ligase, cytoplasmic	0.000787789	0.512858	0.60322	-0.0887912	0.0074619	0.557254				177.5	32	32	410	68.7	57.136
Q6PI48	DARS2	Aspartate--tRNA ligase, mitochondrial	0.459975	0.576752	0.197601	1.08576	0.97493	0.0338699				74.673	19	19	129	37.4	73.562
P45381	ASPA	Aspartoacylase	0.00922851	-1.04384	0.269781	0.547534	0.0107493	-1.31761				3.903	3	3	9	10.2	35.735
Q9ULA0	DNPEP	Aspartyl aminopeptidase	0.796915	-0.0973579	0.129458	1.02631	0.228008	-0.610512				101.04	17	17	164	51.6	52.428
Q12797	ASPH	Aspartyl/asparaginyl beta-hydroxylase	0.000225768	0.676873	0.964736	0.0130447	0.00162856	0.670351				67.162	17	17	149	25.7	85.862
Q9BXN1	ASPN	Asporin	0.00133833	-2.92919	0.571342	-0.857347	0.0204679	-2.50052	+			33.859	10	10	100	28.4	43.417
Q15121	PEA15	Astrocytic phosphoprotein PEA-15	0.246214	-0.526024	0.340731	0.742598	0.109214	-0.897323				33.872	5	5	86	62.3	15.04
Q9UBB4	ATXN10	Ataxin-10	0.0464978	1.22496	0.435009	-0.321214	0.111948	1.38556				27.044	9	9	58	24.8	53.488
Q99700	ATXN2	Ataxin-2	0.458066	0.325002	0.515825	-0.374402	0.328576	0.512203				5.7794	3	3	5	3.4	140.28
Q8WWM7	ATXN2L	Ataxin-2-like protein	0.00231673	1.74527	0.693348	-0.171036	0.018331	1.83079	+			23.814	11	11	43	14.6	113.37
P54252	ATXN3	Ataxin-3	0.592415	0.162844	0.850317	0.0438509	0.74435	0.140919				1.9874	3	3	5	9.9	41.78
Q8NHH9	ATL2	Atlastin-2	0.285131	0.237646	0.0967842	-0.525258	0.073123	0.500275				12.137	6	6	24	15.1	66.228
Q6DD88	ATL3	Atlastin-3	0.578675	-0.0962728	0.36337	-0.196802	0.992766	0.00212828				75.568	17	17	238	45.8	60.541
P24539	ATP5F1	ATP synthase F(0) complex subunit B1, mitochondrial	0.643	0.0856164	0.862188	-0.0273352	0.688916	0.099284				279.92	14	14	243	41	28.908
Q5TC12	ATPAF1	ATP synthase mitochondrial F1 complex assembly factor 1	0.313852	-0.389606	0.793002	0.0945326	0.424473	-0.436872				6.1123	4	4	14	16.8	36.436
Q8N5M1	ATPAF2	ATP synthase mitochondrial F1 complex assembly factor 2	0.402488	0.457868	0.144698	-1.06081	0.153487	0.988273				12.844	7	7	19	33.2	32.772
P03928	MT-ATP8	ATP synthase protein 8	0.778086	-0.112945	0.512152	0.370491	0.592997	-0.298191				4.0466	3	3	48	52.9	7.9916
P00846	MT-ATP6	ATP synthase subunit a	0.75131	-0.0857236	0.424117	0.209449	0.594052	-0.190448				3.4241	1	1	28	4.4	24.817
P25705	ATP5A1	ATP synthase subunit alpha, mitochondrial	0.416965	-0.311038	0.162539	0.930648	0.13601	-0.776362				323.31	31	31	1121	58.4	59.75
P06576	ATP5B	ATP synthase subunit beta, mitochondrial	0.692323	-0.0957166	0.250237	0.417046	0.349642	-0.304239				323.31	27	27	1591	73.5	56.559
O75947	ATP5H	ATP synthase subunit d, mitochondrial	0.907646	-0.0349693	0.0689241	0.758478	0.306842	-0.414208				77.568	12	12	271	82	18.491
P30049	ATP5D	ATP synthase subunit delta, mitochondrial	0.503091	-0.285213	0.0732732	1.27194	0.101956	-0.921181				42.979	3	3	60	17.3	17.49
P56385	ATP5I	ATP synthase subunit e, mitochondrial	0.730882	0.272636	0.0721861	1.25777	0.747443	-0.356249				4.8311	3	3	26	40.6	7.9331
P56134	ATP5J2	ATP synthase subunit f, mitochondrial	0.135152	0.885478	0.754904	-0.112076	0.260296	0.941516				23.004	4	4	36	41.5	10.918
O75964	ATP5L	ATP synthase subunit g, mitochondrial	0.74096	0.157616	0.173493	0.64309	0.806099	-0.163929				47.263	5	5	102	54.4	11.428
P36542	ATP5C1	ATP synthase subunit gamma, mitochondrial	0.691681	-0.13735	0.234423	0.649524	0.322387	-0.462112				77.368	11	11	194	42.6	32.996
P48047	ATP5O	ATP synthase subunit O, mitochondrial	0.317164	-0.573054	0.12184	1.58898	0.0723035	-1.36755				70.373	12	12	218	67.6	23.277
P18859	ATP5J	ATP synthase-coupling factor 6, mitochondrial	0.794219	0.0969157	0.214835	0.529144	0.745886	-0.167656				106.57	6	6	71	50.9	12.587
O43681	ASNA1	ATPase ASNA1	0.00192578	0.356794	0.492569	-0.135044	0.000939966	0.424316				23.718	9	9	79	40.5	38.792
Q8NBU5	ATAD1	ATPase family AAA domain-containing protein 1	0.465932	-0.410693	0.247482	1.18726	0.195741	-1.00432				17.637	8	8	39	30.5	40.744
Q9NVI7	ATAD3A	ATPase family AAA domain-containing protein 3A	0.00586745	1.68134	0.109679	-0.421	0.0280604	1.89184	+			73.115	22	10	121	34.7	71.368
Q5T9A4	ATAD3B	ATPase family AAA domain-containing protein 3B	0.0023674	1.84953	0.174965	-0.795628	0.00779058	2.24734	+			3.0141	13	1	14	18.7	72.572
Q9NRK6	ABCB10	ATP-binding cassette sub-family B member 10, mitochondrial	0.000685233	1.15001	0.116072	0.485621	0.0325883	0.907201				3.4371	3	2	7	6.6	79.147
Q9NP58	ABCB6	ATP-binding cassette sub-family B member 6, mitochondrial	0.020644	1.08796	0.397443	-0.498187	0.0392159	1.33705				4.5394	3	3	6	5.8	93.884
O75027	ABCB7	ATP-binding cassette sub-family B member 7, mitochondrial	0.0417803	1.20117	0.788861	-0.0971362	0.123911	1.24973				5.0247	4	4	15	7.6	82.64
P28288	ABCD3	ATP-binding cassette sub-family D member 3	0.118362	1.12081	0.351203	0.351768	0.351434	0.944929				38.086	12	12	97	22.6	75.475
P61221	ABCE1	ATP-binding cassette sub-family E member 1	0.0559147	0.43921	0.704905	0.116674	0.22326	0.380873				52.51	15	15	111	35.9	67.314
Q8NE71	ABCF1	ATP-binding cassette sub-family F member 1	0.0886006	0.758174	0.402569	0.407695	0.363679	0.554326				58.186	21	21	102	31.2	95.925
Q9UG63	ABCF2	ATP-binding cassette sub-family F member 2	0.0152443	1.08252	0.396602	0.414146	0.146783	0.875448				13.825	7	7	32	14.3	71.289
Q9NUQ8	ABCF3	ATP-binding cassette sub-family F member 3	0.0157875	0.90681	0.901627	0.0359834	0.0860289	0.888818				7.5687	4	4	27	6.8	79.744
P53396	ACLY	ATP-citrate synthase	5.85707e-06	1.01678	0.78144	-0.0781062	0.000554734	1.05584				176.9	39	39	466	45.1	120.84
Q8IW45	CARKD	ATP-dependent (S)-NAD(P)H-hydrate dehydratase	0.0697334	-0.60604	0.551636	0.353534	0.0893752	-0.782807				24.204	8	8	50	34	36.576
P17858	PFKL	ATP-dependent 6-phosphofructokinase, liver type	0.111651	0.547167	0.0185458	0.52727	0.542075	0.283532				188.27	26	23	342	45.9	85.018
P08237	PFKM	ATP-dependent 6-phosphofructokinase, muscle type	0.0430323	-0.419525	0.0888327	-0.316089	0.311038	-0.261481				106.09	22	20	168	43.7	85.182
Q01813	PFKP	ATP-dependent 6-phosphofructokinase, platelet type	0.0129897	0.496941	0.220451	-0.408068	0.00832787	0.700975				220.5	31	29	419	43.9	85.595
O76031	CLPX	ATP-dependent Clp protease ATP-binding subunit clpX-like, mitochondrial	0.0873383	1.15006	0.339356	0.532564	0.341819	0.883781				19.621	9	9	32	17.7	69.223
Q16740	CLPP	ATP-dependent Clp protease proteolytic subunit, mitochondrial	0.0256256	1.00315	0.0202088	0.640484	0.259985	0.682912				36.815	9	9	82	37.5	30.18
P46063	RECQL	ATP-dependent DNA helicase Q1	0.0131743	0.951307	0.0683052	-0.671001	0.0149903	1.28681				59.841	22	22	154	44.5	73.457
Q08211	DHX9	ATP-dependent RNA helicase A	0.00197962	0.92607	0.567321	-0.14651	0.0161295	0.999325				323.31	53	53	586	49.1	140.96
Q92499	DDX1	ATP-dependent RNA helicase DDX1	0.362157	0.179716	0.27633	0.331013	0.958228	0.0142099				179.75	31	31	318	48.8	82.431
Q9NVP1	DDX18	ATP-dependent RNA helicase DDX18	0.706999	-0.143075	0.196513	-0.882978	0.486399	0.298414				6.7183	5	5	13	13.6	75.406
Q9NUU7	DDX19A	ATP-dependent RNA helicase DDX19A	0.952901	-0.0278125	0.000642134	-2.30979	0.00394083	1.12708				6.6781	18	3	15	53.6	53.974
Q9UMR2	DDX19B	ATP-dependent RNA helicase DDX19B	0.195719	0.260698	0.332054	-0.340588	0.127315	0.430992				119.2	18	3	124	50.5	53.926
Q9GZR7	DDX24	ATP-dependent RNA helicase DDX24	0.0487005	0.985047	0.654578	0.380111	0.239123	0.794991				3.9448	2	2	4	3.6	96.331
O00148	DDX39A	ATP-dependent RNA helicase DDX39A	0.00948687	2.0852	0.541351	-0.25242	0.0476653	2.21141	+			49.364	18	6	57	45	49.129
O00571	DDX3X	ATP-dependent RNA helicase DDX3X	0.0138046	0.254714	0.646801	-0.0814966	0.00106724	0.295462				154.27	29	7	352	51.5	73.243
O15523	DDX3Y	ATP-dependent RNA helicase DDX3Y	0.480618	-0.256368	0.273343	-0.527647	0.987228	0.00745535				3.2143	25	3	3	39.7	73.153
Q86XP3	DDX42	ATP-dependent RNA helicase DDX42	0.0218649	1.20778	0.163406	-0.37417	0.0591764	1.39486				47.291	18	18	107	25.9	102.97
Q7Z478	DHX29	ATP-dependent RNA helicase DHX29	0.773517	0.236646	0.181063	-1.62418	0.238332	1.04874				2.5124	4	4	8	4.2	155.23
Q9H2U1	DHX36	ATP-dependent RNA helicase DHX36	0.118758	-0.434741	0.460151	0.295001	0.0797169	-0.582241				6.861	6	6	37	9.3	114.76
Q8IYB8	SUPV3L1	ATP-dependent RNA helicase SUPV3L1, mitochondrial	0.288908	0.332538	0.261198	0.433069	0.788403	0.116004				15.688	9	9	25	13	87.99
Q96TA2	YME1L1	ATP-dependent zinc metalloprotease YME1L1	0.0605567	0.714621	0.659338	-0.142585	0.118496	0.785914				9.0252	8	8	22	16	86.454
O14497	ARID1A	AT-rich interactive domain-containing protein 1A	0.0262406	0.809529	0.632136	0.152501	0.133727	0.733279				3.6934	6	6	13	3.4	242.04
Q676U5	ATG16L1	Autophagy-related protein 16-1	0.0391774	0.755891	0.309199	-0.464372	0.0423897	0.988076				15.987	6	6	25	15.3	68.264
Q96BJ3	AIDA	Axin interactor, dorsalization-associated protein	0.753275	-0.0725266	0.910437	-0.0365527	0.848302	-0.0542502				12.041	5	5	25	22.2	35.023
P20160	AZU1	Azurocidin	0.0741861	2.08928	0.7336	-0.483672	0.151325	2.33112				58.747	6	6	69	29.1	26.885
P17213	BPI	Bactericidal permeability-increasing protein	0.607541	0.504472	0.259976	-1.44621	0.321875	1.22758				17.609	10	10	31	22	53.899
Q9NR09	BIRC6	Baculoviral IAP repeat-containing protein 6	0.991104	-0.00352796	0.0705253	-0.939706	0.217941	0.466325				5.1319	11	10	18	3.5	530.25
Q99933	BAG1	BAG family molecular chaperone regulator 1	0.52124	0.247889	0.516693	0.291073	0.843324	0.102353				6.8772	6	6	22	28.7	38.778
O95816	BAG2	BAG family molecular chaperone regulator 2	0.267383	-0.944278	0.362958	0.913042	0.245515	-1.4008				55.977	8	8	55	50.7	23.772
O95817	BAG3	BAG family molecular chaperone regulator 3	0.50917	-0.579345	0.0614586	-1.41737	0.91308	0.129341				34.033	12	12	36	29.2	61.594
Q9UL15	BAG5	BAG family molecular chaperone regulator 5	0.1794	0.564569	0.249692	-0.593181	0.129507	0.861159				12.264	10	10	25	35.8	51.199
P02730	SLC4A1	Band 3 anion transport protein	0.143818	-0.642007	0.141105	1.05191	0.00459727	-1.16796				226.31	24	24	283	34.2	101.79
Q9H4G0	EPB41L1	Band 4.1-like protein 1	0.997616	-0.00166082	0.61911	0.493906	0.752668	-0.248614				48.151	14	12	82	21.6	98.502
O43491	EPB41L2	Band 4.1-like protein 2	0.349037	0.154411	0.120474	0.483965	0.637821	-0.0875719				221.52	38	35	399	50.1	112.59
Q9Y2J2	EPB41L3	Band 4.1-like protein 3	0.000113682	-1.77314	0.70586	0.293325	1.04084e-06	-1.9198	+		+	90.876	22	18	135	28.3	120.68
Q9H329	EPB41L4B	Band 4.1-like protein 4B	0.905853	-0.0717503	0.450258	0.609768	0.63212	-0.376634				6.9123	5	5	7	7.3	99.711
O75531	BANF1	Barrier-to-autointegration factor	0.35179	0.385037	0.676502	0.224902	0.632094	0.272586				24.297	5	5	65	50.6	10.058
P50895	BCAM	Basal cell adhesion molecule	0.000217332	-2.004	0.30743	0.824129	0.000784394	-2.41607	+			35.203	13	13	54	30.3	67.404
P98160	HSPG2	Basement membrane-specific heparan sulfate proteoglycan core protein	0.0392189	-0.873915	0.903604	0.0688976	0.124083	-0.908364				323.31	128	128	2300	43	468.83
Q7L1Q6	BZW1	Basic leucine zipper and W2 domain-containing protein 1	0.000349609	1.27565	0.530772	-0.293277	0.00264848	1.42228	+			40.013	13	12	96	34.6	48.043
Q9Y6E2	BZW2	Basic leucine zipper and W2 domain-containing protein 2	9.04659e-05	0.905972	0.494577	-0.157475	0.000913527	0.984709				24.037	16	15	100	35.8	48.162
P35613	BSG	Basigin	0.42356	-0.287584	0.5444	-0.382105	0.844339	-0.0965316				98.657	9	9	182	33.8	42.2
P55061	TMBIM6	Bax inhibitor 1	0.0536955	0.806991	0.395354	-0.468027	0.078003	1.041				4.5262	3	3	25	11.8	26.537
Q8WUZ0	BCL7C	B-cell CLL/lymphoma 7 protein family member C	0.289327	0.487985	0.136489	-0.854809	0.0935675	0.91539				7.3172	2	2	8	16.1	23.468
Q9UHQ4	BCAP29	B-cell receptor-associated protein 29	0.702162	-0.106647	0.0804005	-0.75415	0.451026	0.270428				6.5078	4	4	16	14.9	28.32
P51572	BCAP31	B-cell receptor-associated protein 31	0.0734891	0.451361	0.571931	-0.275481	0.0955632	0.589102				31.948	10	10	147	28.5	27.991
Q16611	BAK1	Bcl-2 homologous antagonist/killer	0.489725	0.509016	0.0137801	2.03532	0.594652	-0.508645				9.4726	3	3	16	33.2	23.408
Q9NYF8	BCLAF1	Bcl-2-associated transcription factor 1	0.0119398	1.75665	0.365749	-0.44077	0.0450551	1.97704				41.966	12	11	92	18.6	106.12
Q07817	BCL2L1	Bcl-2-like protein 1	0.95548	-0.0296893	0.0546384	1.54816	0.153816	-0.80377				2.7664	2	2	14	8.2	26.049
Q9BXK5	BCL2L13	Bcl-2-like protein 13	0.206135	0.798752	0.441467	-0.301928	0.285916	0.949716				29.363	10	10	38	34.6	52.723
Q5TBC7	BCL2L15	Bcl-2-like protein 15	0.87349	0.11868	0.0341561	1.40395	0.568131	-0.583294				26.706	5	5	40	41.7	17.725
O15155	BET1	BET1 homolog	0.0448041	0.841943	0.960725	0.0362698	0.164021	0.823808				4.3095	2	2	12	24.6	13.289
Q02742	GCNT1	Beta-1,3-galactosyl-O-glycosyl-glycoprotein beta-1,6-N-acetylglucosaminyltransferase	0.880501	-0.175063	0.680704	-0.702211	0.902168	0.176043				2.2555	2	2	3	4.2	49.798
O95395	GCNT3	Beta-1,3-galactosyl-O-glycosyl-glycoprotein beta-1,6-N-acetylglucosaminyltransferase 3	0.53902	0.382493	0.120821	1.37945	0.698299	-0.30723				19.964	6	6	15	17.6	50.863
Q8NHY0	B4GALNT2	Beta-1,4 N-acetylgalactosaminyltransferase 2	0.000318714	-2.59015	0.221511	1.03851	0.000588593	-3.1094	+		+	16.937	8	8	37	17.1	63.257
P15291	B4GALT1	Beta-1,4-galactosyltransferase 1	0.17557	0.615571	0.310224	0.713116	0.663683	0.259013				4.3941	2	2	3	10.1	43.92
O60513	B4GALT4	Beta-1,4-galactosyltransferase 4	0.287233	0.745813	0.481353	-0.665985	0.235349	1.07881				2.2577	1	1	6	5.2	40.041
Q13884	SNTB1	Beta-1-syntrophin	0.0251421	-0.864869	0.619583	0.336224	0.0527856	-1.03298				11.97	9	6	24	17.7	58.06
P02749	APOH	Beta-2-glycoprotein 1	0.00623949	-0.655397	0.709028	-0.0944408	0.046863	-0.608177				56.323	11	10	199	34.5	38.298
P61769	B2M	Beta-2-microglobulin	0.79856	-0.161339	0.495887	-0.740948	0.749899	0.209135				25.609	4	4	46	46.2	13.714
Q13425	SNTB2	Beta-2-syntrophin	0.0725995	-0.513824	0.259032	-0.487562	0.449435	-0.270043				34.188	14	11	81	31.3	57.949
Q562R1	ACTBL2	Beta-actin-like protein 2	0.992944	0.0119847	0.585454	-1.25626	0.708847	0.640114				5.042	12	3	16	26.6	42.003
P35612	ADD2	Beta-adducin	0.280145	0.446456	0.667845	-0.300664	0.134021	0.596788				20.715	8	7	14	13.4	80.853
P25098	ADRBK1	Beta-adrenergic receptor kinase 1	0.00502832	1.37403	0.766728	0.204219	0.0587536	1.27192				17.959	11	11	34	21.8	79.573
P49407	ARRB1	Beta-arrestin-1	0.0067262	-0.569108	0.169063	0.416357	0.00613309	-0.777287				65.608	10	10	102	34.4	47.065
P32121	ARRB2	Beta-arrestin-2	0.481705	0.280458	0.0802803	-0.795944	0.176879	0.67843				4.254	2	2	5	5.1	46.105
Q8WYA6	CTNNBL1	Beta-catenin-like protein 1	0.0100283	1.38474	0.459165	-0.279045	0.0379623	1.52426				30.89	8	8	58	17.1	65.173
P42025	ACTR1B	Beta-centractin	0.203028	-0.218141	0.750739	0.085933	0.226822	-0.261108				23.861	13	7	94	50.5	42.293
P16278	GLB1	Beta-galactosidase	0.506439	0.443327	0.185551	-0.490724	0.470679	0.688689				78.38	12	12	104	24.2	76.074
P15907	ST6GAL1	Beta-galactoside alpha-2,6-sialyltransferase 1	0.000230385	1.57161	0.00611878	0.821385	0.0233491	1.16092	+			4.0609	2	2	7	6.7	46.604
P08236	GUSB	Beta-glucuronidase	0.226287	0.936884	0.811907	0.056715	0.410521	0.908527				80.041	14	14	141	27.5	74.731
P06865	HEXA	Beta-hexosaminidase subunit alpha	0.757667	0.233818	0.0699366	0.603746	0.94982	-0.0680547				59.738	15	15	110	28.4	60.702
P07686	HEXB	Beta-hexosaminidase subunit beta	0.884912	0.0647628	0.00964316	0.567461	0.728903	-0.218968				51.081	17	17	185	30.6	63.111
Q53H82	LACTB2	Beta-lactamase-like protein 2	0.000241217	1.11439	0.0880958	-0.469577	0.00112306	1.34918				17.021	8	8	73	37.2	32.805
O00462	MANBA	Beta-mannosidase	0.372219	0.468782	0.258767	-0.453458	0.335679	0.695511				6.4614	6	5	12	8.2	100.89
Q9HBI1	PARVB	Beta-parvin	0.613688	-0.258766	0.0275053	-1.77067	0.211313	0.626569				6.736	5	3	5	16.8	41.714
Q16585	SGCB	Beta-sarcoglycan	0.841912	-0.119929	0.857606	-0.171232	0.96615	-0.0343129				5.4106	3	3	11	19.2	34.776
P55957	BID	BH3-interacting domain death agonist	0.0425242	0.952909	0.90079	0.0711969	0.153584	0.91731				35.181	6	6	28	47.2	21.994
A1A5D9	CCDC64B	Bicaudal D-related protein 2	0.713048	0.156851	0.892659	-0.0750949	0.747317	0.194399				2.6287	3	3	5	8.3	56.833
O43252	PAPSS1	Bifunctional 3-phosphoadenosine 5-phosphosulfate synthase 1	0.00213561	0.996758	0.563336	0.179991	0.0276659	0.906762				14.986	10	9	41	26.3	70.832
O95340	PAPSS2	Bifunctional 3-phosphoadenosine 5-phosphosulfate synthase 2	0.172442	1.25439	0.0830708	1.23273	0.613919	0.638024				236.64	28	27	305	58	69.5
Q3LXA3	DAK	Bifunctional ATP-dependent dihydroxyacetone kinase/FAD-AMP lyase (cyclizing)	0.087773	0.339471	0.164036	0.184518	0.355638	0.247212				40.547	17	17	142	38.6	58.946
Q13057	COASY	Bifunctional coenzyme A synthase	0.0336487	0.812298	0.357631	-0.160317	0.0976326	0.892457				23.794	8	8	68	18.8	62.328
P34913	EPHX2	Bifunctional epoxide hydrolase 2	0.0371943	-1.1705	0.502754	0.653681	0.0434143	-1.49734				52.818	22	22	167	45	62.615
P07814	EPRS	Bifunctional glutamate/proline--tRNA ligase	0.0661082	0.345044	0.00336958	0.296358	0.438077	0.196865				323.31	57	57	675	52.4	170.59
P13995	MTHFD2	Bifunctional methylenetetrahydrofolate dehydrogenase/cyclohydrolase, mitochondrial	0.0624601	1.13872	0.121407	-1.19489	0.029187	1.73616				2.1058	2	2	2	10	37.895
Q96T60	PNKP	Bifunctional polynucleotide phosphatase/kinase	0.0843412	0.767103	0.0908095	0.758152	0.509513	0.388027				5.6228	3	3	7	7.1	57.076
O60502	MGEA5	Bifunctional protein NCOAT	0.49202	0.126477	0.917061	-0.0302995	0.556772	0.141627				14.666	4	4	27	6.8	102.91
P31939	ATIC	Bifunctional purine biosynthesis protein PURH	0.990762	0.00325235	0.261588	0.596283	0.43649	-0.294889				317.71	38	38	555	74.2	64.615
Q9Y223	GNE	Bifunctional UDP-N-acetylglucosamine 2-epimerase/N-acetylmannosamine kinase	0.0687926	1.69462	0.328835	1.11437	0.371883	1.13743				85.08	19	19	131	31.6	79.274
P21810	BGN	Biglycan	0.0728847	-0.720134	0.430259	-0.39093	0.302515	-0.524668				117.07	15	15	418	44.6	41.654
O95342	ABCB11	Bile salt export pump	0.615635	-1.04097	0.0113797	5.90461	0.10351	-3.99328				2.1784	1	1	6	1.1	146.41
P19835	CEL	Bile salt-activated lipase	0.0741259	2.34343	0.371654	-2.15804	0.0596126	3.42246				19.109	11	11	23	19.5	79.321
P53004	BLVRA	Biliverdin reductase A	0.198861	-0.333685	0.549595	0.181739	0.23794	-0.424555				30.641	8	8	76	29.1	33.428
P78537	BLOC1S1	Biogenesis of lysosome-related organelles complex 1 subunit 1	0.919196	0.0519722	0.830615	0.142359	0.975417	-0.0192073				3.9625	3	3	5	20.9	17.262
Q6QNY1	BLOC1S2	Biogenesis of lysosome-related organelles complex 1 subunit 2	0.230237	0.733743	0.802882	0.2123	0.399044	0.627593				7.1873	3	3	23	40.8	15.961
Q6QNY0	BLOC1S3	Biogenesis of lysosome-related organelles complex 1 subunit 3	0.544503	0.217415	0.112543	0.810795	0.663192	-0.187983				3.0401	1	1	3	9.4	21.255
P43251	BTD	Biotinidase	0.451003	-0.21661	0.0164433	0.702328	0.133752	-0.567774				2.906	3	3	6	6.1	61.132
P49789	FHIT	Bis(5-adenosyl)-triphosphatase	0.834759	0.0892706	0.421449	-0.392161	0.633725	0.285351				3.6795	1	1	9	12.2	16.858
Q9Y6X5	ENPP4	Bis(5-adenosyl)-triphosphatase ENPP4	0.507103	0.702231	0.985334	0.0226533	0.607822	0.690904				6.441	3	3	29	4.9	51.641
P50583	NUDT2	Bis(5-nucleosyl)-tetraphosphatase [asymmetrical]	0.824686	-0.159105	0.546794	0.532064	0.678044	-0.425137				3.3995	3	3	15	32	16.829
P07738	BPGM	Bisphosphoglycerate mutase	0.0704751	-1.24982	0.0170323	2.67343	9.25305e-05	-2.58653			+	53.452	10	10	47	44.8	30.005
Q13867	BLMH	Bleomycin hydrolase	0.0898225	0.423844	0.378929	-0.402465	0.0706634	0.625076				12.651	7	7	32	18.7	52.562
P54132	BLM	Bloom syndrome protein	0.121607	1.18328	0.0288973	-1.90855	0.0276312	2.13756				1.8962	1	1	15	0.6	159
Q9NSY1	BMP2K	BMP-2-inducible protein kinase	0.530634	0.316978	0.078188	0.318813	0.827131	0.157572				6.0499	3	3	15	4.6	129.17
Q9H3K6	BOLA2	BolA-like protein 2	0.114747	0.666208	0.518614	0.422579	0.433427	0.454919				36.859	5	5	52	72.1	10.116
P13727	PRG2	Bone marrow proteoglycan	0.60358	0.499685	0.00899593	2.52876	0.529263	-0.764693				97.731	9	9	59	32.9	25.205
Q10589	BST2	Bone marrow stromal antigen 2	0.811603	0.206566	0.530398	-0.966904	0.484743	0.690018				16.461	3	3	17	13.9	19.769
P80723	BASP1	Brain acid soluble protein 1	0.0987577	0.746606	0.685424	-0.339031	0.157044	0.916121				176.74	11	11	139	69.6	22.693
Q9UQB8	BAIAP2	Brain-specific angiogenesis inhibitor 1-associated protein 2	0.0726553	0.83136	0.351544	-0.720772	0.0628915	1.19175				2.1216	2	2	6	4	60.867
Q9UHR4	BAIAP2L1	Brain-specific angiogenesis inhibitor 1-associated protein 2-like protein 1	0.00480039	1.72494	0.926658	-0.0601069	0.0368924	1.755	+			19.071	9	9	19	28.4	56.882
O15382	BCAT2	Branched-chain-amino-acid aminotransferase, mitochondrial	0.435648	-0.340872	0.571708	0.263617	0.445728	-0.47268				38.912	13	13	111	39.5	44.287
Q9NXR7	BRE	BRCA1-A complex subunit BRE	0.68767	0.185719	0.281149	-0.51554	0.458924	0.443489				8.6855	6	6	17	18.3	43.551
Q9P287	BCCIP	BRCA2 and CDKN1A-interacting protein	0.0519849	0.895153	0.890044	-0.0430883	0.152351	0.916697				18.42	7	7	34	31.2	35.979
O75363	BCAS1	Breast carcinoma-amplified sequence 1	0.343585	1.13739	0.162882	2.00507	0.933437	0.134857				239.72	27	27	242	55	61.708
Q9Y6D6	ARFGEF1	Brefeldin A-inhibited guanine nucleotide-exchange protein 1	0.17147	1.13489	0.781016	-0.183038	0.296531	1.22641				35.536	25	14	87	15.8	208.76
Q9Y6D5	ARFGEF2	Brefeldin A-inhibited guanine nucleotide-exchange protein 2	0.0829703	0.916772	0.728838	-0.125135	0.18746	0.97934				16.047	20	9	34	13.6	202.04
Q5TH69	ARFGEF3	Brefeldin A-inhibited guanine nucleotide-exchange protein 3	0.0902869	0.804111	0.0154542	1.09426	0.659587	0.256982				2.4528	2	2	4	1.3	240.65
Q8WY22	BRI3BP	BRI3-binding protein	0.0432222	1.30885	0.782638	-0.1982	0.11799	1.40795				14.062	3	3	35	17.1	27.835
Q9NWV8	BABAM1	BRISC and BRCA1-A complex member 1	0.104756	0.30092	0.982146	-0.00518672	0.213684	0.303513				12.04	6	6	27	31.9	36.56
Q15018	FAM175B	BRISC complex subunit Abro1	0.706513	-0.194578	0.884303	-0.113087	0.826524	-0.138034				3.365	2	2	15	5.3	46.9
Q5VW32	BROX	BRO1 domain-containing protein BROX	0.397407	0.25064	0.501514	-0.279882	0.33612	0.390582				21.607	8	8	40	25.8	46.476
O60885	BRD4	Bromodomain-containing protein 4	0.0267386	0.963509	0.397062	-0.282305	0.0615045	1.10466				5.0954	4	2	7	3.8	152.22
Q9NW68	BSDC1	BSD domain-containing protein 1	0.537055	0.495407	0.986656	0.0180995	0.631679	0.486357				4.1164	4	4	8	17.9	47.163
Q32M84	BTBD16	BTB/POZ domain-containing protein 16	0.236607	-1.36385	0.607879	0.825381	0.209572	-1.77654				1.973	2	2	8	3.6	58.48
Q96CX2	KCTD12	BTB/POZ domain-containing protein KCTD12	0.00096951	-0.630571	0.219572	-0.361607	0.020154	-0.449767				161.58	18	18	244	68.6	35.7
Q9BQ13	KCTD14	BTB/POZ domain-containing protein KCTD14	0.000338315	2.00276	0.0126321	-1.30111	0.000342375	2.65332	+		+	3.527	4	4	9	22.7	29.591
O43670	ZNF207	BUB3-interacting and GLEBS motif-containing protein ZNF207	0.0632755	1.27785	0.577599	0.347062	0.245182	1.10431				38.517	6	6	27	14.2	50.75
O00478	BTN3A3	Butyrophilin subfamily 3 member A3	0.790016	0.149064	0.247778	0.843638	0.727669	-0.272755				7.0047	5	5	15	11.6	65.001
Q13895	BYSL	Bystin	0.00415463	1.634	0.00528982	-1.3758	0.00244209	2.32189	+			4.6313	4	4	18	11	49.601
P11586	MTHFD1	C-1-tetrahydrofolate synthase, cytoplasmic	0.932689	0.0232701	0.0683663	0.793579	0.294526	-0.373519				191.87	38	38	442	44.9	101.56
Q86YS7	C2CD5	C2 domain-containing protein 5	0.0922769	1.04565	0.776834	-0.163454	0.18313	1.12738				11.814	9	9	29	13.3	110.45
P04003	C4BPA	C4b-binding protein alpha chain	0.690474	-0.196501	0.149258	0.78347	0.381381	-0.588236				130.25	22	22	270	44.4	67.033
P20851	C4BPB	C4b-binding protein beta chain	0.362795	-0.41641	0.240007	0.569772	0.266061	-0.701296				3.5208	3	3	9	15.1	28.357
O75844	ZMPSTE24	CAAX prenyl protease 1 homolog	0.0538589	0.963749	0.221986	-0.605289	0.0750115	1.26639				22.873	10	10	90	22.9	54.812
P27708	CAD	CAD protein	0.0116116	1.62232	0.170571	-0.66606	0.0265495	1.95535				132.64	41	38	240	24	242.98
P12830	CDH1	Cadherin-1	0.077366	1.69929	0.613165	0.198097	0.240744	1.60024				164.56	23	22	257	33	97.455
P55287	CDH11	Cadherin-11	0.00444528	1.14821	0.416198	-0.201163	0.0268688	1.24879				3.8767	4	4	6	10.1	87.964
P55290	CDH13	Cadherin-13	0.858704	0.105899	0.91053	0.115903	0.953955	0.0479474				17.273	4	4	13	10	78.286
Q12864	CDH17	Cadherin-17	0.15282	1.69184	0.0141096	1.20995	0.510358	1.08686				323.31	37	37	649	56.4	92.218
Q9H159	CDH19	Cadherin-19	0.452943	-0.832371	0.130208	2.68601	0.115743	-2.17538				3.775	2	2	9	3.4	87.001
P22223	CDH3	Cadherin-3	0.144534	0.63441	0.30856	-0.650576	0.0661657	0.959698				2.3027	3	2	5	5.1	91.417
Q99653	CHP1	Calcineurin B homologous protein 1	0.298031	0.50061	0.438371	-0.378871	0.315525	0.690046				24.219	9	9	52	52.8	22.456
O43745	CHP2	Calcineurin B homologous protein 2	0.0443336	-0.986898	0.44722	-0.505267	0.179025	-0.734264				5.9203	3	3	6	21.9	22.452
P63098	PPP3R1	Calcineurin subunit B type 1	0.610614	-0.251456	0.221181	-0.991078	0.623365	0.244083				12.514	6	6	19	40	19.3
Q99828	CIB1	Calcium and integrin-binding protein 1	0.866646	0.0626562	0.496068	-0.446867	0.545718	0.28609				47.64	6	6	33	55	21.703
Q8IWX8	CHERP	Calcium homeostasis endoplasmic reticulum protein	0.0501658	1.02431	0.479453	-0.228937	0.123727	1.13878				17.84	11	11	51	15.9	103.7
Q8NE86	MCU	Calcium uniporter protein, mitochondrial	0.0543384	1.41371	0.771176	-0.111182	0.151404	1.4693				62.415	11	11	80	31.1	39.866
Q9BPX6	MICU1	Calcium uptake protein 1, mitochondrial	0.0260942	1.43296	0.849943	0.0658855	0.120065	1.40001				6.4175	6	6	27	14.3	54.351
Q8IYU8	MICU2	Calcium uptake protein 2, mitochondrial	0.035364	1.31508	0.933739	0.0200942	0.135021	1.30503				20.043	6	6	46	24.4	49.666
Q14012	CAMK1	Calcium/calmodulin-dependent protein kinase type 1	0.612955	-0.203922	0.8247	-0.110403	0.776218	-0.148721				4.3225	5	3	9	18.9	41.337
Q8IU85	CAMK1D	Calcium/calmodulin-dependent protein kinase type 1D	0.67053	-0.151811	0.830654	0.0998774	0.676208	-0.201749				15.86	7	5	37	26.5	42.913
Q13557	CAMK2D	Calcium/calmodulin-dependent protein kinase type II subunit delta	0.0574815	-0.248481	0.0398729	0.433214	0.00141496	-0.465087				87.916	13	9	187	34.3	56.369
Q13555	CAMK2G	Calcium/calmodulin-dependent protein kinase type II subunit gamma	0.036381	-1.1942	0.825974	0.124038	0.111085	-1.25622				22.6	10	5	36	25.4	62.608
A8K7I4	CLCA1	Calcium-activated chloride channel regulator 1	0.166942	-2.10283	0.0144193	4.17013	0.0383422	-4.1879				323.31	40	39	897	49.2	100.22
Q14CN2	CLCA4	Calcium-activated chloride channel regulator 4	0.168257	-1.50485	0.00687194	3.47355	0.0151011	-3.24163				82.5	15	14	99	22	101.28
Q12791	KCNMA1	Calcium-activated potassium channel subunit alpha-1	0.0918924	-1.244	0.0140589	-1.15508	0.500227	-0.666461				6.5249	6	6	11	6.3	137.56
Q13137	CALCOCO2	Calcium-binding and coiled-coil domain-containing protein 2	0.726165	0.180852	0.342937	-0.439946	0.576717	0.400825				1.9095	4	4	7	11.2	52.253
O75746	SLC25A12	Calcium-binding mitochondrial carrier protein Aralar1	0.16352	-0.179577	0.210946	-0.27906	0.803912	-0.0400469				33.525	18	11	122	29.6	74.761
Q9UJS0	SLC25A13	Calcium-binding mitochondrial carrier protein Aralar2	0.0761185	0.580847	0.883557	-0.0481815	0.189577	0.604938				84.259	22	15	220	41.3	74.175
Q6NUK1	SLC25A24	Calcium-binding mitochondrial carrier protein SCaMC-1	0.014055	0.748376	0.0882947	-0.175957	0.0533407	0.836355				102.17	20	20	311	41.5	53.354
Q9Y376	CAB39	Calcium-binding protein 39	0.0665775	0.265844	0.208419	-0.225374	0.0606365	0.378531				38.143	17	15	170	46.9	39.869
Q9H9S4	CAB39L	Calcium-binding protein 39-like	0.173686	-0.763951	0.625029	0.290168	0.215055	-0.909035				9.6233	7	5	9	19.6	39.087
Q9ULU8	CADPS	Calcium-dependent secretion activator 1	0.264601	0.609355	0.00367498	-2.31242	0.00555787	1.76556				5.2285	4	4	8	4.6	152.78
Q9Y2V2	CARHSP1	Calcium-regulated heat stable protein 1	0.0706665	0.851575	0.0160851	0.746689	0.442407	0.478231				24.279	6	6	50	67.3	15.892
P98194	ATP2C1	Calcium-transporting ATPase type 2C member 1	0.338449	0.599636	0.0493431	1.8007	0.703811	-0.300712				19.302	8	8	35	12.6	100.58
Q9HB71	CACYBP	Calcyclin-binding protein	0.0997439	0.431682	0.159146	0.608333	0.667512	0.127515				41.273	12	12	134	57	26.21
Q13938	CAPS	Calcyphosin	0.611394	0.360392	0.884702	-0.177829	0.588059	0.449307				6.2183	2	2	5	14.3	20.967
Q05682	CALD1	Caldesmon	0.902666	-0.0826883	0.309782	-0.620167	0.810974	0.227395				323.31	45	45	788	47.4	93.23
Q96JQ2	CLMN	Calmin	0.961959	0.0309812	0.98062	-0.0170609	0.965797	0.0395117				28.093	12	12	51	19.4	111.65
P62158	CALM1	Calmodulin	0.224877	0.246411	0.16126	-0.547779	0.0593504	0.5203				323.31	13	13	571	61.1	16.837
Q96GE6	CALML4	Calmodulin-like protein 4	0.630938	0.210696	0.210339	0.916049	0.663867	-0.247329				6.6315	6	6	17	30.1	21.883
Q9NZT1	CALML5	Calmodulin-like protein 5	0.0235569	1.02846	0.109454	1.14674	0.40655	0.45509				2.6408	2	2	3	25.3	15.892
Q9P1Y5	CAMSAP3	Calmodulin-regulated spectrin-associated protein 3	0.130565	1.29651	0.459028	-0.874696	0.133602	1.73386				3.4061	3	3	8	5.4	134.75
P27824	CANX	Calnexin	0.0279612	0.468656	0.432076	-0.277758	0.0298002	0.607535				323.31	21	21	576	29.9	67.567
P04632	CAPNS1	Calpain small subunit 1	0.0235167	0.484464	0.190734	-0.368367	0.0250991	0.668648				232.9	12	12	226	61.6	28.315
P07384	CAPN1	Calpain-1 catalytic subunit	0.0222808	0.47381	0.698765	0.074117	0.127313	0.436751				190.74	34	34	470	52	81.889
P17655	CAPN2	Calpain-2 catalytic subunit	0.742163	0.0783267	0.26185	0.378082	0.737065	-0.110714				261.3	31	31	367	58.4	79.994
O15484	CAPN5	Calpain-5	0.269596	0.72215	0.508301	0.292759	0.535318	0.575771				31.665	15	15	95	30	73.168
Q9Y6Q1	CAPN6	Calpain-6	0.00551396	2.78338	0.264205	-1.77968	0.00260256	3.67322	+		+	10.396	11	11	22	20.4	74.576
O14815	CAPN9	Calpain-9	0.872315	0.0908554	0.587709	0.432492	0.85651	-0.12539				5.2467	5	5	6	12.6	79.096
P20810	CAST	Calpastatin	0.0227107	0.661452	0.751445	-0.143387	0.0747254	0.733146				323.31	31	31	471	56.1	76.572
P51911	CNN1	Calponin-1	0.0540014	-2.40987	0.850638	0.362318	0.139949	-2.59102				298.82	23	23	305	68.4	33.17
Q99439	CNN2	Calponin-2	0.142702	0.566468	0.201202	0.96089	0.860126	0.086023				50.207	11	10	100	40.8	33.697
Q15417	CNN3	Calponin-3	0.705627	-0.193362	0.105834	1.37302	0.193688	-0.87987				68.317	11	10	85	41	36.413
P27797	CALR	Calreticulin	0.0167913	0.595113	0.483993	0.152755	0.133094	0.518735				323.31	23	23	879	78.7	48.141
P22676	CALB2	Calretinin	0.00113116	-2.60708	0.42517	-1.04493	0.016865	-2.08461	+			44.621	17	16	107	57.9	31.54
O43852	CALU	Calumenin	4.85428e-05	0.907372	0.130573	-0.51543	7.89657e-05	1.16509				126.52	17	17	290	62.5	37.106
P17612	PRKACA	cAMP-dependent protein kinase catalytic subunit alpha	0.202446	0.668268	0.0856122	0.62914	0.627179	0.353698				7.4548	9	2	19	24.5	40.589
P22694	PRKACB	cAMP-dependent protein kinase catalytic subunit beta	0.0558169	-0.53449	0.727609	0.173279	0.051161	-0.62113				25.903	11	4	96	33.9	40.622
P22612	PRKACG	cAMP-dependent protein kinase catalytic subunit gamma	0.692734	0.339953	0.783094	-0.323355	0.661764	0.501631				12.567	5	2	11	17.4	40.434
Q9C010	PKIB	cAMP-dependent protein kinase inhibitor beta	0.78748	-0.129725	0.571974	-0.325296	0.957676	0.0329232				3.037	1	1	1	20.5	8.4682
P10644	PRKAR1A	cAMP-dependent protein kinase type I-alpha regulatory subunit	0.00468186	-0.812691	0.247495	0.570503	0.00479685	-1.09794				81.486	13	13	165	35.4	42.981
P13861	PRKAR2A	cAMP-dependent protein kinase type II-alpha regulatory subunit	0.677463	-0.0304907	0.199431	0.16172	0.24064	-0.111351				188.66	22	19	319	68.8	45.518
P31323	PRKAR2B	cAMP-dependent protein kinase type II-beta regulatory subunit	0.0330143	-1.18859	0.0229241	1.65123	0.00619339	-2.01421				19.525	11	8	39	34.4	46.302
O15438	ABCC3	Canalicular multispecific organic anion transporter 2	0.148092	1.27091	0.859084	0.0795444	0.325885	1.23114				96.055	30	28	147	25.8	169.34
Q9BSD7	NTPCR	Cancer-related nucleoside-triphosphatase	0.987748	0.00868162	0.402853	0.734207	0.586951	-0.358422				31.787	5	5	31	32.6	20.713
P30622	CLIP1	CAP-Gly domain-containing linker protein 1	0.0629821	0.708565	0.147463	-0.955309	0.010278	1.18622				37.364	22	20	55	18.5	162.24
Q9UDT6	CLIP2	CAP-Gly domain-containing linker protein 2	0.059245	0.960109	0.131022	0.440194	0.294632	0.740012				13.508	7	5	24	10.4	115.84
Q14444	CAPRIN1	Caprin-1	0.00367855	0.958287	0.533778	0.163023	0.0408623	0.876775				35.784	13	13	135	24	78.365
Q8N1G2	CMTR1	Cap-specific mRNA (nucleoside-2-O-)-methyltransferase 1	0.920036	-0.0220062	0.508065	-0.281504	0.538737	0.118746				4.1049	5	5	5	6.6	95.32
Q6JBY9	RCSD1	CapZ-interacting protein	0.702154	0.221016	0.387283	-0.634018	0.448637	0.538025				4.2746	4	4	18	17.3	44.503
P31327	CPS1	Carbamoyl-phosphate synthase [ammonia], mitochondrial	0.707204	0.284846	0.012537	2.76227	0.190555	-1.09629				19.638	16	13	26	12.7	164.94
Q9NPF2	CHST11	Carbohydrate sulfotransferase 11	0.922855	-0.0447578	0.778157	0.179278	0.82452	-0.134397				1.8502	2	2	2	5.7	41.554
Q8NCH0	CHST14	Carbohydrate sulfotransferase 14	0.653011	0.304897	0.520946	-0.481948	0.548153	0.545871				1.9999	1	1	2	3.2	42.996
Q9GZS9	CHST5	Carbohydrate sulfotransferase 5	0.00966159	1.57495	0.551722	0.635065	0.0123301	1.25742				13.41	4	4	11	11.7	46.16
P00915	CA1	Carbonic anhydrase 1	0.048777	-1.1502	0.0398482	1.84492	0.0022607	-2.07266				323.31	16	16	830	76.2	28.87
O43570	CA12	Carbonic anhydrase 12	0.572787	-0.50502	0.017789	2.14535	0.193247	-1.5777				114.91	8	8	70	28.8	39.45
P00918	CA2	Carbonic anhydrase 2	0.13735	-1.19083	0.013411	2.84844	0.00999502	-2.61506				249.18	16	16	392	70	29.246
P07451	CA3	Carbonic anhydrase 3	0.735773	0.134478	0.263575	-0.688996	0.276304	0.478976				7.6229	4	4	9	19.2	29.557
P22748	CA4	Carbonic anhydrase 4	0.223723	-0.939019	0.740756	0.410529	0.206859	-1.14428				34.088	6	6	33	17.3	35.032
P35219	CA8	Carbonic anhydrase-related protein	0.0300799	1.15464	0.801904	-0.199555	0.0897568	1.25442				3.4784	3	3	7	15.9	32.973
P16152	CBR1	Carbonyl reductase [NADPH] 1	0.0276546	-0.679202	0.0608833	1.01898	0.0034098	-1.18869				217.81	17	14	353	72.9	30.375
O75828	CBR3	Carbonyl reductase [NADPH] 3	0.017494	-0.836108	0.0145272	1.11881	0.0026449	-1.39551				10.646	8	5	36	33.2	30.85
Q8N4T8	CBR4	Carbonyl reductase family member 4	0.863242	0.134223	0.287226	1.05308	0.709159	-0.392318				6.474	4	4	14	27.8	25.301
Q6UWW8	CES3	Carboxylesterase 3	0.112031	-0.997488	0.0194432	1.85246	0.01775	-1.92372				19.674	4	4	21	10.3	62.281
Q96DG6	CMBL	Carboxymethylenebutenolidase homolog	0.901788	0.0545713	0.00156602	1.40804	0.240081	-0.649446				55.824	13	13	146	46.5	28.048
Q96IY4	CPB2	Carboxypeptidase B2	0.303368	0.371508	0.337044	-0.429665	0.226984	0.586341				1.962	1	1	1	3.3	48.424
O75976	CPD	Carboxypeptidase D	0.0109899	1.81987	0.689767	0.260607	0.0896406	1.68957	+			28.066	18	18	75	16.7	152.93
P16870	CPE	Carboxypeptidase E	0.404803	0.809983	0.242783	1.90652	0.898114	-0.143277				20.785	7	7	25	22.9	53.15
P14384	CPM	Carboxypeptidase M	0.234747	-0.557471	0.458588	0.462981	0.187645	-0.788961				3.6417	2	2	12	6.1	50.513
P22792	CPN2	Carboxypeptidase N subunit 2	0.12028	-1.09973	0.481823	0.522882	0.15925	-1.36117				7.2614	3	3	15	7	60.556
Q9Y646	CPQ	Carboxypeptidase Q	0.00439569	-0.829076	0.239888	0.588647	0.00433546	-1.1234				16.089	4	4	40	12.5	51.887
P13688	CEACAM1	Carcinoembryonic antigen-related cell adhesion molecule 1	0.0894112	0.700383	0.359153	-0.465492	0.0864919	0.933129				32.517	6	5	81	16.5	57.56
P06731	CEACAM5	Carcinoembryonic antigen-related cell adhesion molecule 5	1.08468e-08	2.4788	0.938137	0.0312529	1.53333e-06	2.46317	+		+	90.063	10	8	155	21.7	76.794
P40199	CEACAM6	Carcinoembryonic antigen-related cell adhesion molecule 6	0.000259103	3.92057	0.982026	-0.0371402	0.00588927	3.93914	+		+	54.817	6	5	34	22.4	37.194
Q14002	CEACAM7	Carcinoembryonic antigen-related cell adhesion molecule 7	0.450588	0.708783	0.091392	1.35011	0.979351	0.0337297				63.93	5	5	100	26.4	29.379
P31997	CEACAM8	Carcinoembryonic antigen-related cell adhesion molecule 8	0.228292	1.34279	0.675416	-0.785398	0.246265	1.73549				9.1866	3	2	12	9.2	38.153
P43155	CRAT	Carnitine O-acetyltransferase	0.157977	0.841469	0.570814	0.2331	0.37893	0.724919				54.843	11	11	84	21.6	70.857
P50416	CPT1A	Carnitine O-palmitoyltransferase 1, liver isoform	0.735884	0.116437	0.284594	0.123977	0.912383	0.0544484				133.85	23	23	200	36.4	88.367
P23786	CPT2	Carnitine O-palmitoyltransferase 2, mitochondrial	0.381741	0.496959	0.241477	0.52586	0.767834	0.234029				144.12	29	29	323	50.8	73.776
O75339	CILP	Cartilage intermediate layer protein 1	0.395199	-0.424021	0.423504	0.418388	0.371745	-0.633215				2.4923	2	2	2	1.9	132.56
P21941	MATN1	Cartilage matrix protein	0.329918	1.11591	0.883483	-0.287177	0.359815	1.2595				2.7886	1	1	6	1.8	53.7
P49747	COMP	Cartilage oligomeric matrix protein	0.172691	0.840126	0.0208177	-2.38719	0.00430543	2.03372				6.8702	7	5	7	17	82.86
O75718	CRTAP	Cartilage-associated protein	0.000773133	1.50772	0.0419995	-0.993663	0.000793542	2.00455	+			8.1099	5	5	25	19.5	46.561
Q96PB1	CASD1	CAS1 domain-containing protein 1	0.735475	0.217237	0.125304	1.34454	0.555917	-0.455033				12.232	6	6	13	11.2	91.679
P48729	CSNK1A1	Casein kinase I isoform alpha	0.0557587	0.734097	0.084345	0.789073	0.492412	0.339561				15.677	6	6	38	20.5	38.914
P19784	CSNK2A2	Casein kinase II subunit alpha	0.135088	0.402967	0.138923	-0.461256	0.0707789	0.633595				9.3871	5	5	14	21.7	41.213
P68400	CSNK2A1	Casein kinase II subunit alpha	0.0407465	1.02484	0.880922	-0.066556	0.135334	1.05812				37.865	12	12	115	45	45.143
P67870	CSNK2B	Casein kinase II subunit beta	0.0705709	0.47412	0.672421	0.138423	0.255047	0.404908				24.861	7	7	42	37.7	24.942
Q9H078	CLPB	Caseinolytic peptidase B protein homolog	0.10946	0.827805	0.57633	-0.398245	0.104967	1.02693				23.423	8	8	25	17.5	78.728
P29466	CASP1	Caspase-1	0.72443	0.215128	0.718279	0.242857	0.914317	0.0936995				101.24	16	16	156	50.2	45.158
Q92851	CASP10	Caspase-10	0.22938	0.595687	0.817271	0.116888	0.442285	0.537243				12.485	6	6	21	17.5	58.95
P42574	CASP3	Caspase-3	0.138891	0.781577	0.0995023	0.782203	0.586053	0.390475				43.51	9	9	87	39.7	31.608
P55212	CASP6	Caspase-6	0.166874	1.08828	0.650736	0.167719	0.365698	1.00442				33.785	13	13	83	46.8	33.31
P55210	CASP7	Caspase-7	0.735238	-0.221948	0.233674	1.14204	0.348096	-0.792968				79.671	12	12	58	57.8	34.276
Q14790	CASP8	Caspase-8	0.0226165	1.45903	0.311687	-0.420891	0.0654459	1.66948				11.199	8	8	33	23.8	55.391
Q9BXW7	CECR5	Cat eye syndrome critical region protein 5	0.475048	0.710159	0.178178	1.73014	0.909598	-0.154912				33.493	10	10	79	31.4	46.321
P04040	CAT	Catalase	0.229539	-0.454357	0.0121416	1.57711	0.00426652	-1.24291				323.31	30	30	533	64.7	59.755
P21964	COMT	Catechol O-methyltransferase	0.0663846	0.544732	0.506594	-0.263233	0.0881988	0.676348				112.85	19	19	179	73.4	30.037
Q86VU5	COMTD1	Catechol O-methyltransferase domain-containing protein 1	0.531032	0.484652	0.13406	1.34204	0.860997	-0.186365				34.195	2	2	14	17.2	28.808
P35221	CTNNA1	Catenin alpha-1	0.109681	0.879196	0.118263	0.601379	0.448944	0.578507				323.31	51	39	722	70	100.07
P26232	CTNNA2	Catenin alpha-2	0.44583	-0.624162	0.195907	-1.27972	0.987075	0.0157005				4.4435	15	3	14	17.2	105.31
P35222	CTNNB1	Catenin beta-1	0.445139	0.159198	0.0761434	0.533051	0.689329	-0.107328				317.67	28	24	366	48.1	85.496
O60716	CTNND1	Catenin delta-1	0.132176	0.692326	0.313479	0.376482	0.434903	0.504085				323.31	37	37	556	49.5	108.17
P49913	CAMP	Cathelicidin antimicrobial peptide	0.405249	0.971064	0.848309	-0.290641	0.42257	1.11638				17.562	4	4	18	21.2	19.301
P07858	CTSB	Cathepsin B	0.856355	-0.0677129	0.898135	0.0232671	0.880474	-0.0793465				162.28	13	13	291	40.7	37.821
P07339	CTSD	Cathepsin D	0.603156	-0.263256	0.0836937	0.789841	0.357028	-0.658176				162.86	21	21	491	54.1	44.552
P14091	CTSE	Cathepsin E	0.0812541	1.41873	0.188875	1.95068	0.331966	0.443391				5.353	2	2	6	7	43.312
P08311	CTSG	Cathepsin G	0.402072	-0.313872	0.492489	0.456564	0.303901	-0.542154				28.259	9	9	113	43.9	28.837
P07711	CTSL	Cathepsin L1	9.43483e-05	-2.13411	0.46231	-0.356392	0.00349485	-1.95592	+			17.772	1	1	9	4.2	37.564
P25774	CTSS	Cathepsin S	0.948652	-0.0317046	0.994081	0.00363859	0.962155	-0.0335239				159.88	11	11	172	39.3	37.495
Q9UBR2	CTSZ	Cathepsin Z	0.185991	-0.812816	0.274693	0.667568	0.185281	-1.1466				118.35	10	10	100	54.1	33.868
P20645	M6PR	Cation-dependent mannose-6-phosphate receptor	0.0224957	0.467834	0.64621	-0.0847769	0.0782771	0.510223				42.786	4	4	73	22.4	30.993
P11717	IGF2R	Cation-independent mannose-6-phosphate receptor	0.000194547	1.02497	0.44934	-0.183322	0.00256172	1.11663				69.145	34	34	152	20.4	274.37
Q03135	CAV1	Caveolin-1	0.00247448	-1.68912	0.317972	-0.556983	0.0423806	-1.41063	+			59.676	11	11	139	61.2	20.471
P51636	CAV2	Caveolin-2	0.00396026	-1.37003	0.0454622	-1.17697	0.116761	-0.781541				31.475	3	3	50	28.4	18.291
Q96F85	CNRIP1	CB1 cannabinoid receptor-interacting protein 1	0.0999807	-1.00555	0.438461	0.669967	0.0632326	-1.34053				5.6861	3	3	15	26.2	18.648
Q96Q11	TRNT1	CCA tRNA nucleotidyltransferase 1, mitochondrial	0.0770724	0.634581	0.286905	0.224726	0.292052	0.522218				27.517	12	12	86	31.3	50.127
Q03701	CEBPZ	CCAAT/enhancer-binding protein zeta	0.00120884	1.78336	0.84265	0.133793	0.00732391	1.71647	+			6.3884	4	4	7	5.9	120.97
A5YKK6	CNOT1	CCR4-NOT transcription complex subunit 1	0.0144778	1.3411	0.356866	-0.533566	0.0390419	1.60789				33.987	20	20	110	9.9	266.94
Q9NZN8	CNOT2	CCR4-NOT transcription complex subunit 2	0.285669	0.579063	0.451302	0.704225	0.740132	0.22695				2.6467	1	1	6	3	59.737
O75175	CNOT3	CCR4-NOT transcription complex subunit 3	0.174249	0.529087	0.10639	-0.603372	0.11378	0.830773				7.3007	4	4	16	6.2	81.871
Q9UIV1	CNOT7	CCR4-NOT transcription complex subunit 7	0.111991	0.727001	0.0966534	-0.90659	0.044261	1.1803				4.1827	1	1	13	4.9	32.745
Q6YHK3	CD109	CD109 antigen	0.443107	-0.443654	0.564904	-0.529212	0.815426	-0.179048				14.78	8	8	20	9.1	161.69
P48509	CD151	CD151 antigen	0.164993	-0.628952	0.464963	-0.447453	0.499391	-0.405225				7.3639	2	2	39	7.5	28.295
Q13740	ALCAM	CD166 antigen	0.786511	0.103518	0.811819	0.106809	0.925982	0.0501132				10.969	7	7	23	16.3	65.102
Q8N6Q3	CD177	CD177 antigen	0.553504	-0.568239	0.360599	-1.60103	0.857503	0.232277				10.646	5	5	17	12.6	46.363
Q99467	CD180	CD180 antigen	0.228381	0.490434	0.0517042	0.991314	0.991535	-0.00522343				3.5143	2	2	5	4.2	74.178
Q9NNX6	CD209	CD209 antigen	0.00232774	-1.70556	0.328904	0.940976	2.31501e-05	-2.17605	+		+	9.17	6	6	20	29.2	45.774
Q5ZPR3	CD276	CD276 antigen	0.00315761	1.71843	0.748684	-0.117987	0.0275823	1.77742	+			15.986	3	3	18	13.5	57.235
Q9Y5K6	CD2AP	CD2-associated protein	0.205456	0.836048	0.024917	1.29288	0.83123	0.189606				72.912	23	23	206	49.9	71.45
P16070	CD44	CD44 antigen	0.923932	-0.0298241	0.398774	-0.491794	0.603755	0.216073				88.153	9	9	127	10.6	81.537
P09326	CD48	CD48 antigen	0.62262	0.390512	0.0556684	1.49239	0.743245	-0.355682				5.185	3	3	18	15.6	27.683
O43866	CD5L	CD5 antigen-like	0.0108969	-1.82312	0.0369098	2.34555	0.000953408	-2.99589	+		+	19.94	9	9	53	41.2	38.087
P13987	CD59	CD59 glycoprotein	0.958151	-0.0202422	0.842622	-0.119714	0.942777	0.0396147				35.198	5	5	130	25.8	14.177
P08962	CD63	CD63 antigen	0.302154	0.369388	0.562549	-0.408393	0.26006	0.573584				12.093	2	2	41	13.4	25.636
P60033	CD81	CD81 antigen	0.00851905	-0.930704	0.0413996	-0.662457	0.16684	-0.599476				104.98	4	4	118	27.5	25.809
P27701	CD82	CD82 antigen	0.000835909	1.75729	0.12652	-0.935931	0.00169902	2.22525	+			4.3095	3	3	13	15.7	29.625
P21926	CD9	CD9 antigen	0.0128466	-0.527421	0.6125	-0.181898	0.102773	-0.436472				112.09	9	9	169	28.5	25.416
P48960	CD97	CD97 antigen	0.0957868	0.634405	0.452364	0.24962	0.338393	0.509595				66.048	11	11	123	19.9	91.868
P14209	CD99	CD99 antigen	0.0243135	-0.754222	0.087342	0.666903	0.011197	-1.08767				52.056	3	3	46	26.5	18.848
Q9H3Q1	CDC42EP4	Cdc42 effector protein 4	0.841446	-0.099371	0.112255	0.917935	0.405009	-0.558339				3.5151	2	2	7	12.6	37.979
Q15642	TRIP10	Cdc42-interacting protein 4	0.00450869	0.900751	0.600523	0.16592	0.0512488	0.817791				42.964	8	8	48	21.3	68.351
Q9NZ45	CISD1	CDGSH iron-sulfur domain-containing protein 1	0.0203448	-0.728868	0.844941	-0.108774	0.0846621	-0.674482				58.882	5	5	56	49.1	12.199
Q8N5K1	CISD2	CDGSH iron-sulfur domain-containing protein 2	0.153145	0.942888	0.452175	-0.425233	0.218612	1.1555				34.129	5	5	57	42.2	15.278
Q96JB5	CDK5RAP3	CDK5 regulatory subunit-associated protein 3	0.00556863	0.703697	0.304721	-0.253872	0.0159808	0.830633				31.612	19	19	122	38.5	56.92
Q9NXV6	CDKN2AIP	CDKN2A-interacting protein	0.417526	0.374491	0.541189	0.392717	0.77616	0.178133				3.7442	3	3	6	6	61.124
Q96HQ2	CDKN2AIPNL	CDKN2AIP N-terminal-like protein	0.0338597	0.824134	0.886988	0.0738678	0.131224	0.7872				4.084	1	1	1	15.5	13.196
O14735	CDIPT	CDP-diacylglycerol--inositol 3-phosphatidyltransferase	0.309365	-0.517757	0.0495295	-1.80663	0.187843	0.385557				5.518	2	2	15	10.3	23.539
Q8N126	CADM3	Cell adhesion molecule 3	0.000505864	-1.96332	0.355683	0.795768	0.00150719	-2.3612	+			12.051	4	4	9	15.1	43.299
Q8N163	CCAR2	Cell cycle and apoptosis regulator protein 2	0.0405748	1.22987	0.0110834	-0.841486	0.052277	1.65062				120.56	27	27	223	43.7	102.9
Q9NV96	TMEM30A	Cell cycle control protein 50A	0.0205733	1.24914	0.253903	-0.573933	0.0442178	1.53611				7.6408	5	4	27	18	40.683
Q3MIR4	TMEM30B	Cell cycle control protein 50B	0.450301	-0.685024	0.488746	0.924417	0.353172	-1.14723				9.2902	4	3	15	13.4	38.941
Q92600	RQCD1	Cell differentiation protein RCD1 homolog	0.0780278	0.837193	0.987901	0.00775941	0.198416	0.833314				14.052	4	4	21	22.7	33.631
P60953	CDC42	Cell division control protein 42 homolog	0.381207	-0.506695	0.0678317	1.8796	0.0556925	-1.44649				43.278	9	8	132	48.7	21.258
Q99459	CDC5L	Cell division cycle 5-like protein	0.903356	-0.0211779	0.280314	-0.283655	0.57213	0.120649				41.634	17	17	97	33.8	92.25
Q8IX12	CCAR1	Cell division cycle and apoptosis regulator protein 1	0.00985546	0.86543	0.581118	-0.10187	0.046846	0.916365				39.306	18	18	91	21.5	132.82
Q13042	CDC16	Cell division cycle protein 16 homolog	0.286353	0.537622	0.498696	-0.525376	0.208056	0.80031				2.9169	5	5	8	9.2	71.655
Q99674	CGREF1	Cell growth regulator with EF hand domain protein 1	0.00151501	2.07482	0.135859	1.41723	0.037263	1.36621	+			13.079	3	3	9	20.3	31.905
Q99795	GPA33	Cell surface A33 antigen	0.30613	0.944212	0.00932135	1.67819	0.933319	0.105118				146.77	11	11	209	43.6	35.632
P43121	MCAM	Cell surface glycoprotein MUC18	0.0440714	-1.00427	0.845001	-0.0956539	0.161716	-0.956443				141.41	17	17	155	31	71.607
P62633	CNBP	Cellular nucleic acid-binding protein	0.731178	0.0647883	0.0637437	0.445661	0.530415	-0.158042				72.964	5	5	49	39	19.463
P29373	CRABP2	Cellular retinoic acid-binding protein 2	0.349975	-0.683763	0.391899	-0.956131	0.832963	-0.205697				7.092	4	4	6	34.8	15.693
P41208	CETN2	Centrin-2	0.0521103	-1.19621	0.610478	-0.585808	0.15326	-0.903307				5.6246	3	3	9	24.4	19.738
Q7Z7K6	CENPV	Centromere protein V	0.0773716	1.04573	0.223452	0.847091	0.415383	0.622185				9.2024	3	3	16	16.7	29.946
O43264	ZW10	Centromere/kinetochore protein zw10 homolog	0.0322318	1.22937	0.0312491	-0.788857	0.0457298	1.6238				19.113	12	12	57	22.8	88.828
Q96G23	CERS2	Ceramide synthase 2	0.000361962	1.45716	0.759399	-0.170597	0.00287091	1.54246	+			2.4892	2	2	9	6.6	44.876
P00450	CP	Ceruloplasmin	0.0107347	-1.06764	0.0490956	0.895871	0.00887573	-1.51557				323.31	41	41	490	48.8	122.2
Q13976	PRKG1	cGMP-dependent protein kinase 1	0.0227643	-1.16311	0.718162	-0.276702	0.125681	-1.02476				19.23	14	14	43	26.7	76.364
O76074	PDE5A	cGMP-specific 3,5-cyclic phosphodiesterase	0.470969	-0.395917	0.664697	0.226512	0.515874	-0.509173				12.602	7	7	23	11.3	99.984
Q8NI60	ADCK3	Chaperone activity of bc1 complex-like, mitochondrial	0.82198	0.157424	0.609386	-0.390951	0.692032	0.3529				27.6	11	11	54	23.2	71.949
Q9HD42	CHMP1A	Charged multivesicular body protein 1a	0.382127	0.344284	0.964373	0.0325804	0.548503	0.327994				6.5914	4	4	20	17.3	21.703
Q7LBR1	CHMP1B	Charged multivesicular body protein 1b	0.719903	-0.213815	0.295295	0.885232	0.353359	-0.656432				2.0389	1	1	3	4	22.109
O43633	CHMP2A	Charged multivesicular body protein 2a	0.286526	-0.303553	0.646211	0.17324	0.254311	-0.390173				26.237	5	5	51	18.9	25.104
Q9UQN3	CHMP2B	Charged multivesicular body protein 2b	0.781368	-0.196787	0.0700077	2.03482	0.121941	-1.2142				3.088	3	2	3	12.7	23.906
Q9Y3E7	CHMP3	Charged multivesicular body protein 3	0.543298	-0.271526	0.841783	-0.158255	0.694132	-0.192398				10.857	6	6	34	25.2	25.073
Q9BY43	CHMP4A	Charged multivesicular body protein 4a	0.767322	-0.0784769	0.0159393	1.07837	0.0517299	-0.617663				34.48	4	4	28	27	25.098
Q9H444	CHMP4B	Charged multivesicular body protein 4b	0.595688	0.171997	0.904587	-0.0615079	0.63496	0.202751				75.835	6	6	61	35.3	24.95
Q9NZZ3	CHMP5	Charged multivesicular body protein 5	0.366689	0.596769	0.0817006	1.62623	0.803708	-0.216344				17.07	3	3	22	25.6	24.57
Q96FZ7	CHMP6	Charged multivesicular body protein 6	0.0349864	-0.548157	0.267799	0.202712	0.0753761	-0.649513				19.872	3	3	21	17.4	23.485
Q8WUX9	CHMP7	Charged multivesicular body protein 7	0.605512	0.292996	0.44098	-0.692027	0.401973	0.63901				4.4032	2	2	6	7.9	50.91
Q9BWS9	CHID1	Chitinase domain-containing protein 1	0.823837	-0.155329	0.136482	1.41521	0.362875	-0.862934				15.92	7	7	39	22.4	44.94
Q9BT22	ALG1	Chitobiosyldiphosphodolichol beta-mannosyltransferase	0.590563	0.308748	0.672163	-0.365199	0.488867	0.491347				4.1582	3	3	6	11	52.518
P40879	SLC26A3	Chloride anion exchanger	0.0010974	-3.23231	0.126097	1.92206	0.000591987	-4.19334	+		+	39.105	13	13	67	17.8	84.504
Q96S66	CLCC1	Chloride channel CLIC-like protein 1	0.140685	0.7411	0.38688	-0.605569	0.102042	1.04388				3.7513	3	3	3	6.4	62.022
P51788	CLCN2	Chloride channel protein 2	0.424897	-0.3048	0.165319	0.82522	0.11107	-0.71741				2.1231	1	1	5	1.2	98.534
O00299	CLIC1	Chloride intracellular channel protein 1	0.00930532	0.704933	0.651584	0.100301	0.0773727	0.654782				185.4	19	19	438	81.7	26.922
O15247	CLIC2	Chloride intracellular channel protein 2	0.135092	-0.883975	0.3387	0.969856	0.0557963	-1.3689				13.341	8	8	34	52.6	28.356
Q9Y696	CLIC4	Chloride intracellular channel protein 4	0.788345	0.0717545	0.0257507	-0.585769	0.308461	0.364639				118.14	17	17	205	80.2	28.772
Q9NZA1	CLIC5	Chloride intracellular channel protein 5	0.87444	0.0613596	0.239133	0.627549	0.589911	-0.252415				11.791	5	5	8	22	46.502
Q96NY7	CLIC6	Chloride intracellular channel protein 6	0.593742	0.386594	0.514974	0.596487	0.926016	0.0883511				13.425	7	7	13	22.3	73.011
Q8NE62	CHDH	Choline dehydrogenase, mitochondrial	0.179961	1.25555	0.299992	0.855141	0.524536	0.827983				44.888	12	12	81	29.3	65.358
Q8WWI5	SLC44A1	Choline transporter-like protein 1	0.375014	0.594461	0.845601	0.133814	0.574177	0.527554				34.872	10	10	77	19.2	73.301
Q8IWA5	SLC44A2	Choline transporter-like protein 2	0.868775	-0.117537	0.827557	-0.2588	0.990278	0.0118629				14.827	7	7	14	12.6	80.123
Q53GD3	SLC44A4	Choline transporter-like protein 4	0.241455	0.956419	0.101764	1.83391	0.967638	0.0394637				4.734	2	2	12	3.9	79.253
P49585	PCYT1A	Choline-phosphate cytidylyltransferase A	0.802156	0.102491	0.328989	0.551949	0.754752	-0.173484				28.179	9	9	63	31.3	41.731
Q6UVK1	CSPG4	Chondroitin sulfate proteoglycan 4	0.0754778	-1.13864	0.649128	-0.352525	0.259856	-0.962381				63.649	21	21	77	13.3	250.53
Q8IXM2	BAP18	Chromatin complexes subunit BAP18	0.00947531	0.950704	0.557164	0.237177	0.0958815	0.832116				16.46	8	8	57	76.7	17.9
Q9Y3Y2	CHTOP	Chromatin target of PRMT1 protein	0.170373	0.695033	0.00536205	1.93591	0.62497	-0.272923				10.743	3	3	14	18.5	26.396
P83916	CBX1	Chromobox protein homolog 1	0.916628	-0.0389635	0.305866	-0.592051	0.569631	0.257062				17.035	7	6	53	53.5	21.418
Q13185	CBX3	Chromobox protein homolog 3	0.000192607	1.11543	0.613117	-0.137539	0.00196475	1.1842				91.353	8	6	183	52.5	20.811
P45973	CBX5	Chromobox protein homolog 5	0.216	0.812271	0.16666	0.677882	0.605816	0.47333				17.664	8	7	59	52.9	22.225
Q14839	CHD4	Chromodomain-helicase-DNA-binding protein 4	0.00127335	1.64434	0.326347	0.314103	0.0261163	1.48728	+			105.91	34	27	144	23.7	218
P10645	CHGA	Chromogranin-A	0.0349476	-3.70041	0.422142	2.21937	0.0224183	-4.81009	+			323.31	25	25	291	68.9	50.688
Q96JM3	CHAMP1	Chromosome alignment-maintaining phosphoprotein 1	0.150572	0.872414	0.468585	0.366971	0.416585	0.688929				6.0527	5	5	29	7.5	89.098
P23946	CMA1	Chymase	0.000172926	-3.52277	0.000582177	3.92856	5.05291e-07	-5.48705	+	+	+	74.827	7	7	67	37.2	27.324
Q99895	CTRC	Chymotrypsin-C	0.242639	0.678404	0.0142065	1.15163	0.890416	0.102589				3.1717	3	3	9	15.3	29.483
P08217	CELA2A	Chymotrypsin-like elastase family member 2A	0.835188	0.222356	0.459846	-0.771049	0.66852	0.60788				8.7209	4	4	14	15.6	28.887
P09093	CELA3A	Chymotrypsin-like elastase family member 3A	0.657387	-0.421572	2.81045e-07	5.07854	0.00124999	-2.96084		+	+	15.972	7	4	25	34.4	29.488
P08861	CELA3B	Chymotrypsin-like elastase family member 3B	0.394107	-0.513852	0.062247	1.50823	0.0559044	-1.26797				2.7961	4	1	3	17.8	29.263
Q9P2M7	CGN	Cingulin	0.0190084	2.00568	0.388514	0.356809	0.126505	1.82727				98.351	39	39	205	41.9	136.38
Q969X6	CIRH1A	Cirhin	0.00841317	0.999942	0.978792	-0.0125669	0.027616	1.00623				5.7352	2	2	6	3.6	76.889
Q8N0X4	CLYBL	Citrate lyase subunit beta-like protein, mitochondrial	0.258543	0.921313	0.823116	-0.172626	0.38293	1.00763				72.223	11	11	87	42.1	37.359
O75390	CS	Citrate synthase, mitochondrial	0.137925	0.374066	0.139195	-0.136804	0.215742	0.442468				243.5	19	19	294	39.1	51.712
O60271	SPAG9	C-Jun-amino-terminal kinase-interacting protein 4	0.113059	0.470643	0.186964	-0.685826	0.0483854	0.813556				42.227	18	18	79	22.6	146.2
Q8NCR9	CLRN3	Clarin-3	0.517358	0.567414	0.215526	-1.783	0.217249	1.45891				5.8266	2	2	9	12.4	25.321
Q00610	CLTC	Clathrin heavy chain 1	0.0113353	0.579567	0.570677	-0.115164	0.0494983	0.637149				323.31	94	77	2122	58.5	191.61
P53675	CLTCL1	Clathrin heavy chain 2	0.322777	0.465078	0.797304	-0.210243	0.357792	0.570199				2.2132	18	1	2	10.8	187.03
Q14677	CLINT1	Clathrin interactor 1	0.02944	0.527329	0.961123	0.0142695	0.11896	0.520194				93.698	16	16	157	28.8	68.259
P09496	CLTA	Clathrin light chain A	0.870486	0.0673466	0.373699	-0.561628	0.43525	0.348161				25.609	7	7	69	18.1	27.076
P09497	CLTB	Clathrin light chain B	0.00144693	0.603853	0.255547	0.318711	0.0432713	0.444497				41.608	9	9	123	25.8	25.19
O15551	CLDN3	Claudin-3	0.216774	0.869058	0.983826	0.00932598	0.382864	0.864395				42.264	5	5	62	20	23.318
O95471	CLDN7	Claudin-7	0.521952	0.472164	0.179346	1.22716	0.887414	-0.141418				16.901	2	2	23	15.6	22.418
Q10570	CPSF1	Cleavage and polyadenylation specificity factor subunit 1	0.00441743	1.51806	0.108051	-0.552824	0.016521	1.79447				20.027	10	10	39	9.9	160.88
Q9P2I0	CPSF2	Cleavage and polyadenylation specificity factor subunit 2	0.0476809	0.988275	0.364567	-0.316808	0.10184	1.14668				31.352	13	13	43	22.8	88.486
Q9UKF6	CPSF3	Cleavage and polyadenylation specificity factor subunit 3	0.454144	0.28588	0.667041	0.188763	0.718823	0.191498				20.513	6	6	28	13.6	77.485
O95639	CPSF4	Cleavage and polyadenylation specificity factor subunit 4	0.453135	0.388287	0.871911	-0.0975707	0.52178	0.437072				2.9231	2	2	9	7.8	30.255
O43809	NUDT21	Cleavage and polyadenylation specificity factor subunit 5	0.0484216	0.642659	0.965153	-0.0105982	0.151338	0.647958				42.174	5	5	54	22.5	26.227
Q16630	CPSF6	Cleavage and polyadenylation specificity factor subunit 6	0.0306747	0.831701	0.486634	0.126906	0.14946	0.768248				72.154	9	9	129	23.8	59.209
Q8N684	CPSF7	Cleavage and polyadenylation specificity factor subunit 7	0.143372	0.673826	0.784748	-0.067008	0.272287	0.70733				11.197	6	6	58	16.6	52.049
Q05048	CSTF1	Cleavage stimulation factor subunit 1	0.35118	0.45779	0.334951	0.712639	0.876835	0.101471				19.66	7	7	27	23.4	48.357
P33240	CSTF2	Cleavage stimulation factor subunit 2	0.00306073	1.60816	0.853019	0.0467157	0.0341148	1.5848	+			25.304	10	5	73	23.2	60.959
Q12996	CSTF3	Cleavage stimulation factor subunit 3	0.00130631	1.97757	0.588214	-0.143944	0.0168109	2.04955	+			24.786	5	5	29	10.7	82.921
O96005	CLPTM1	Cleft lip and palate transmembrane protein 1	0.746959	-0.207045	0.779605	-0.27266	0.92487	-0.0707146				4.5741	3	3	15	7.9	76.096
Q96KA5	CLPTM1L	Cleft lip and palate transmembrane protein 1-like protein	0.0460036	1.04404	0.924891	-0.0611931	0.134914	1.07463				3.1648	2	2	5	5	62.228
O75122	CLASP2	CLIP-associating protein 2	0.0462493	1.20451	0.339546	0.687402	0.290314	0.860809				6.2046	6	5	14	5.8	141.13
O75153	CLUH	Clustered mitochondria protein homolog	0.155669	0.549805	0.853328	0.0918128	0.304167	0.503899				35.973	20	20	70	18.9	146.67
P10909	CLU	Clusterin	0.44596	-0.344487	0.149866	-1.02539	0.780894	0.16821				95.618	13	13	178	32.7	52.494
Q11206	ST3GAL4	CMP-N-acetylneuraminate-beta-galactosamide-alpha-2,3-sialyltransferase 4	0.0228668	1.59416	0.312717	1.09088	0.238507	1.04872				11.094	6	6	17	22.8	38.045
Q99417	MYCBP	C-Myc-binding protein	0.44754	-0.561188	0.826162	-0.240064	0.639567	-0.441156				6.4662	3	3	16	34	11.967
Q14019	COTL1	Coactosin-like protein	0.648339	-0.0877275	0.0856261	0.454331	0.211517	-0.314893				49.002	11	11	158	66.9	15.945
P00740	F9	Coagulation factor IX	0.302672	-0.444084	0.0928091	0.689793	0.186563	-0.788981				36.507	8	8	36	27.1	51.778
P12259	F5	Coagulation factor V	0.703541	-0.218166	0.513403	0.466089	0.535469	-0.451211				2.9403	3	2	6	1.8	251.7
P00748	F12	Coagulation factor XII	0.234954	-0.471409	0.0579782	0.903618	0.0588247	-0.923218				12.445	5	5	16	11.9	67.791
P00488	F13A1	Coagulation factor XIII A chain	1.87438e-06	-2.04002	0.0567772	1.10779	6.27692e-08	-2.59392	+		+	251.22	29	29	385	41.7	83.266
P05160	F13B	Coagulation factor XIII B chain	0.0912129	-0.808717	0.936779	0.0400244	0.202534	-0.828729				2.8651	2	2	3	4.1	75.51
P53621	COPA	Coatomer subunit alpha	0.00440071	0.923855	0.305085	0.254375	0.0706047	0.796668				323.31	55	55	688	51.1	138.34
P35606	COPB2	Coatomer subunit beta	0.00319595	0.858881	0.5446	0.168907	0.0507025	0.774427				292.98	42	42	523	57.6	102.49
P53618	COPB1	Coatomer subunit beta	0.00739452	0.955694	0.969758	-0.0140572	0.0531123	0.962722				323.31	43	43	627	55.3	107.14
P48444	ARCN1	Coatomer subunit delta	0.00998619	0.691361	0.0371322	0.404709	0.161903	0.489007				150.79	30	30	405	52.4	57.21
O14579	COPE	Coatomer subunit epsilon	0.00809692	0.819077	0.304098	0.188905	0.0873409	0.724624				164.59	18	18	241	75.3	34.482
Q9Y678	COPG1	Coatomer subunit gamma-1	0.0172537	0.879717	0.498201	0.232195	0.12932	0.76362				323.31	43	39	675	68.1	97.717
Q9UBF2	COPG2	Coatomer subunit gamma-2	0.0334694	1.10089	0.299504	-0.405875	0.0682891	1.30383				57.22	21	17	85	36.7	97.621
P61923	COPZ1	Coatomer subunit zeta-1	0.022451	1.94039	0.360537	-0.434147	0.0730631	2.15747				78.971	7	7	106	44.1	20.198
Q96EY8	MMAB	Cob(I)yrinic acid a,c-diamide adenosyltransferase, mitochondrial	0.233243	0.477736	0.456816	0.434293	0.620086	0.26059				18.608	6	6	29	32.8	27.388
O00748	CES2	Cocaine esterase	0.827896	0.256265	0.221962	1.7005	0.716915	-0.593987				210.16	19	19	298	41.7	61.806
P23528	CFL1	Cofilin-1	0.539564	-0.285521	0.229017	1.09862	0.189265	-0.834834				280.18	18	14	576	70.5	18.502
Q9Y281	CFL2	Cofilin-2	0.0139366	-2.11466	0.927584	-0.103386	0.0823081	-2.06296	+			45.168	12	8	79	62.7	18.736
Q8WVM7	STAG1	Cohesin subunit SA-1	0.0723002	0.740155	0.51713	0.38126	0.336283	0.549525				4.5361	10	5	6	8.7	144.43
Q8N3U4	STAG2	Cohesin subunit SA-2	0.00195744	1.68042	0.0411212	-0.88709	0.0049187	2.12397	+			13.518	12	6	51	11.6	141.32
Q6P1N0	CC2D1A	Coiled-coil and C2 domain-containing protein 1A	0.850133	-0.0668368	0.127413	0.377442	0.606484	-0.255558				62.886	15	15	81	23	104.06
Q5T0F9	CC2D1B	Coiled-coil and C2 domain-containing protein 1B	0.14773	0.605441	0.62404	0.203022	0.367751	0.50393				3.9405	3	3	6	4.7	94.223
Q8WUD4	CCDC12	Coiled-coil domain-containing protein 12	0.388076	0.391869	0.577111	0.319817	0.718001	0.231961				7.9982	3	3	7	19.3	19.181
Q96CT7	CCDC124	Coiled-coil domain-containing protein 124	0.28011	0.209794	0.967387	0.00991662	0.459006	0.204836				13.351	5	5	12	28.3	25.835
Q96JG6	CCDC132	Coiled-coil domain-containing protein 132	0.068211	0.703894	0.308447	0.249595	0.268657	0.579097				4.3548	5	5	7	6.2	111.17
Q8NDH2	CCDC168	Coiled-coil domain-containing protein 168	0.599485	0.330396	0.250823	-1.24793	0.0832789	0.954362				1.8356	5	5	13	2.9	277.95
Q7Z3E2	CCDC186	Coiled-coil domain-containing protein 186	0.724624	0.221471	0.133983	-1.3825	0.246416	0.912723				2.8913	3	3	4	4.9	103.69
O60826	CCDC22	Coiled-coil domain-containing protein 22	0.464912	-0.179535	0.581699	0.258922	0.329426	-0.308996				39.823	10	10	56	25.4	70.755
Q86WR0	CCDC25	Coiled-coil domain-containing protein 25	0.813105	0.100308	0.331161	0.634937	0.673883	-0.21716				4.4367	2	2	5	15.9	24.479
Q96MW1	CCDC43	Coiled-coil domain-containing protein 43	0.672823	0.148507	0.709188	-0.196089	0.599454	0.246552				2.8756	1	1	7	6.2	25.248
Q96A33	CCDC47	Coiled-coil domain-containing protein 47	0.0124321	0.986932	0.989764	-0.00350761	0.0743444	0.988686				49.736	17	17	173	41.4	55.873
Q8IVM0	CCDC50	Coiled-coil domain-containing protein 50	0.802251	-0.130121	0.627564	0.435848	0.619857	-0.348044				3.0528	3	3	5	12.4	35.822
Q96ER9	CCDC51	Coiled-coil domain-containing protein 51	0.130853	0.961349	0.348663	-0.521747	0.175372	1.22222				5.0146	7	7	15	23.8	45.811
Q4VC31	CCDC58	Coiled-coil domain-containing protein 58	0.516562	0.343076	0.0501469	1.47391	0.564352	-0.39388				18.491	6	6	48	51.4	16.62
Q16204	CCDC6	Coiled-coil domain-containing protein 6	0.548493	-0.132885	0.857131	-0.0538581	0.712499	-0.105956				44.432	10	10	85	25.7	53.29
Q9H6F5	CCDC86	Coiled-coil domain-containing protein 86	0.0455706	1.3268	0.8442	0.215211	0.155165	1.21919				7.5611	1	1	11	6.4	40.235
A6NC98	CCDC88B	Coiled-coil domain-containing protein 88B	0.904849	0.0949294	0.0773238	-2.39093	0.194237	1.29039				16.128	9	9	12	7.4	164.81
Q9Y3X0	CCDC9	Coiled-coil domain-containing protein 9	0.444165	0.310568	0.03063	1.10201	0.648381	-0.240438				4.8205	2	2	15	4.1	59.702
Q9GZT6	CCDC90B	Coiled-coil domain-containing protein 90B, mitochondrial	0.0153259	0.491547	0.0641471	-0.441298	0.00918668	0.712195				2.6436	4	4	7	18.5	29.505
Q567U6	CCDC93	Coiled-coil domain-containing protein 93	0.210432	0.279008	0.369099	-0.240983	0.197888	0.399499				10.449	9	9	30	18.2	73.197
Q9BW85	CCDC94	Coiled-coil domain-containing protein 94	0.308393	1.14087	0.00480678	-3.91323	0.0252856	3.09749				2.0232	2	2	6	6.5	37.085
Q96F63	CCDC97	Coiled-coil domain-containing protein 97	0.0111249	0.963599	0.167805	0.651003	0.154935	0.638098				2.7653	2	2	3	9.6	38.946
Q9Y6H1	CHCHD2	Coiled-coil-helix-coiled-coil-helix domain-containing protein 2, mitochondrial	0.486648	0.56697	0.186781	1.71668	0.788251	-0.291368				39.725	4	4	47	33.8	15.512
O75534	CSDE1	Cold shock domain-containing protein E1	0.797407	0.0327743	0.201514	0.255577	0.518297	-0.0950141				67.783	25	25	127	35.1	88.884
Q14011	CIRBP	Cold-inducible RNA-binding protein	0.253706	0.54432	0.401997	0.701767	0.76308	0.193437				19.325	6	6	55	39.5	18.648
P02452	COL1A1	Collagen alpha-1(I) chain	0.125994	-0.772213	0.0893654	-1.39424	0.884671	-0.0750925				205.59	20	19	272	19.5	138.94
P02461	COL3A1	Collagen alpha-1(III) chain	0.546701	-0.349695	0.82919	0.166665	0.584778	-0.433027				41.886	12	11	50	12.4	138.56
P02462	COL4A1	Collagen alpha-1(IV) chain	0.81373	-0.118816	0.240076	-0.807137	0.684242	0.284753				190.32	6	6	156	4	160.61
P20908	COL5A1	Collagen alpha-1(V) chain	0.20776	-0.429187	0.846529	0.0874411	0.319227	-0.472908				27.049	6	6	53	5.3	183.56
P12109	COL6A1	Collagen alpha-1(VI) chain	0.00139559	-1.61877	0.425371	0.628751	0.00583869	-1.93314	+			323.31	44	44	1265	46.8	108.53
Q02388	COL7A1	Collagen alpha-1(VII) chain	0.109319	1.0714	0.0463778	-2.07574	0.0139917	2.10927				6.7826	6	6	10	2.7	295.22
P27658	COL8A1	Collagen alpha-1(VIII) chain	0.019117	2.18592	0.330459	-1.39175	0.0207842	2.8818	+			5.9688	6	6	12	8.5	73.363
Q03692	COL10A1	Collagen alpha-1(X) chain	0.123055	0.806533	0.0796114	-1.40458	0.0319298	1.50882				1.977	1	1	2	1.9	66.157
Q99715	COL12A1	Collagen alpha-1(XII) chain	0.00235381	2.09998	0.266448	-1.02726	0.0033213	2.61361	+			323.31	107	107	695	45.9	333.14
Q05707	COL14A1	Collagen alpha-1(XIV) chain	0.000656615	-1.73049	0.214738	0.813497	0.000231185	-2.13724	+			323.31	65	65	983	45.9	193.51
P39059	COL15A1	Collagen alpha-1(XV) chain	0.0527693	-0.759263	0.938494	-0.0422112	0.165236	-0.738157				63.725	11	11	99	8.9	141.72
P39060	COL18A1	Collagen alpha-1(XVIII) chain	0.942873	0.0192636	0.277256	0.482899	0.520808	-0.222186				223.08	20	20	211	16	178.19
Q96P44	COL21A1	Collagen alpha-1(XXI) chain	0.118646	-0.946687	0.100208	-0.679737	0.460051	-0.606819				5.8289	4	4	13	4.6	99.367
Q2UY09	COL28A1	Collagen alpha-1(XXVIII) chain	0.00574448	-2.28763	0.700998	0.377014	0.0259735	-2.47614	+			23.469	11	11	51	15.3	116.66
P08123	COL1A2	Collagen alpha-2(I) chain	0.0290997	-1.03639	0.769564	-0.194995	0.142714	-0.938896				323.31	14	14	317	14.2	129.31
P08572	COL4A2	Collagen alpha-2(IV) chain	0.607657	-0.215852	0.424621	-0.498531	0.952959	0.0334134				239.53	13	13	332	11	167.55
P05997	COL5A2	Collagen alpha-2(V) chain	0.995202	-0.00234715	0.70636	-0.25036	0.820963	0.122833				62.152	5	5	56	5.3	144.91
P12110	COL6A2	Collagen alpha-2(VI) chain	0.00364339	-1.42171	0.437578	0.5686	0.0113668	-1.70601				323.31	35	35	1090	37.2	108.58
P25940	COL5A3	Collagen alpha-3(V) chain	0.306186	-0.856242	0.322997	-1.13794	0.795792	-0.287269				4.4577	1	1	12	0.6	172.12
P12111	COL6A3	Collagen alpha-3(VI) chain	0.00228549	-1.22999	0.663385	0.243644	0.0151286	-1.35181				323.31	147	147	3602	52.8	343.67
A8TX70	COL6A5	Collagen alpha-5(VI) chain	0.00706148	-1.77759	0.311986	0.799927	0.00656977	-2.17755	+			13.998	12	12	20	6.1	289.92
Q9Y5P4	COL4A3BP	Collagen type IV alpha-3-binding protein	0.717598	-0.194401	0.0196709	1.51875	0.177235	-0.953775				4.0969	4	4	6	9	70.834
Q9Y6G5	COMMD10	COMM domain-containing protein 10	0.402837	-0.311175	0.283398	0.54991	0.259231	-0.58613				5.5605	4	4	18	21.8	22.966
Q86X83	COMMD2	COMM domain-containing protein 2	0.279389	0.491489	0.0221782	-1.20392	0.0474193	1.09345				8.0627	3	3	15	25.1	22.745
Q9UBI1	COMMD3	COMM domain-containing protein 3	0.524062	0.295089	0.475481	-0.354622	0.432512	0.4724				14.563	7	7	26	42.6	22.151
Q9H0A8	COMMD4	COMM domain-containing protein 4	0.436915	0.275823	0.0297716	-0.927242	0.109949	0.739445				15.554	4	4	21	29.6	21.764
Q9GZQ3	COMMD5	COMM domain-containing protein 5	0.720562	0.0905929	0.141704	0.55425	0.558024	-0.186532				15.011	3	3	13	19.2	24.67
Q7Z4G1	COMMD6	COMM domain-containing protein 6	0.55404	0.308611	0.469745	-0.533964	0.37743	0.575593				2.3544	2	2	3	28.2	9.638
Q86VX2	COMMD7	COMM domain-containing protein 7	0.37954	-0.27571	0.301156	0.587719	0.138258	-0.569569				1.9573	1	1	4	7.5	22.54
Q9NX08	COMMD8	COMM domain-containing protein 8	0.0589053	-0.89262	0.468267	0.469951	0.0415964	-1.1276				2.9212	4	4	8	36.6	21.09
Q9P000	COMMD9	COMM domain-containing protein 9	0.425557	0.484634	0.677529	0.268995	0.684592	0.350137				23.451	7	7	44	58.1	21.819
P02745	C1QA	Complement C1q subcomponent subunit A	0.152755	-0.739861	0.278334	-0.885686	0.582972	-0.297018				7.1634	2	2	22	8.6	26.016
P02746	C1QB	Complement C1q subcomponent subunit B	0.00411948	-0.489229	0.360417	0.249216	0.0086923	-0.613837				45.222	4	4	74	18.2	26.721
P02747	C1QC	Complement C1q subcomponent subunit C	0.0563433	-0.598435	0.44544	0.399581	0.0588296	-0.798225				37.833	5	5	76	25.3	25.773
P00736	C1R	Complement C1r subcomponent	0.746672	-0.0940191	0.532653	0.190222	0.639681	-0.18913				49.328	12	12	69	28.2	80.118
P09871	C1S	Complement C1s subcomponent	0.131563	-0.518962	0.157695	0.663659	0.0763258	-0.850792				29.38	13	13	89	25.7	76.684
P06681	C2	Complement C2	0.442925	-0.316462	0.451963	-0.392023	0.809238	-0.12045				13.583	8	8	17	12.5	83.267
P01024	C3	Complement C3	0.0462204	-0.797955	0.0254664	0.797467	0.0305224	-1.19669				323.31	95	85	2133	60.1	187.15
P0C0L4	C4A	Complement C4-A	0.0719166	-0.772013	0.00269748	1.12307	0.0227537	-1.33355				323.31	62	4	632	44.1	192.78
P0C0L5	C4B	Complement C4-B	0.444881	-0.291384	0.0251509	0.747917	0.204042	-0.665343				30.855	59	2	53	42	192.75
P01031	C5	Complement C5	0.77623	-0.125062	0.494983	0.378645	0.609044	-0.314385				68.294	23	21	118	17.1	188.3
Q07021	C1QBP	Complement component 1 Q subcomponent-binding protein, mitochondrial	0.483618	0.447038	0.542834	0.579348	0.861376	0.157364				122.16	10	10	238	43.3	31.362
Q9NPY3	CD93	Complement component C1q receptor	0.074664	0.922235	0.858209	-0.134746	0.140201	0.989608				4.1016	2	2	4	4.8	68.559
P13671	C6	Complement component C6	0.440573	-0.382654	0.94747	0.039813	0.565356	-0.40256				16.721	8	8	35	13	104.79
P10643	C7	Complement component C7	0.189884	-0.516435	0.60345	0.285964	0.213775	-0.659418				38.528	10	10	63	18.4	93.517
P07357	C8A	Complement component C8 alpha chain	0.941792	-0.0321213	0.259925	0.826983	0.464499	-0.445613				21.996	6	6	26	15.8	65.163
P07358	C8B	Complement component C8 beta chain	0.145438	-0.663619	0.401608	0.584934	0.0794139	-0.956086				12.531	9	9	32	18.4	67.046
P07360	C8G	Complement component C8 gamma chain	0.125815	-0.517345	0.227576	0.439521	0.119973	-0.737106				25.459	7	7	48	45	22.277
P02748	C9	Complement component C9	0.794336	-0.106363	0.523678	0.326638	0.637314	-0.269682				73.302	16	16	175	26.8	63.173
P08174	CD55	Complement decay-accelerating factor	0.126403	0.71516	0.325888	0.790834	0.490724	0.319743				47.335	10	10	80	29.1	41.4
P00751	CFB	Complement factor B	0.0510591	-0.88859	0.00459795	1.12041	0.0161621	-1.4488				128.01	25	25	275	36.3	85.532
P00746	CFD	Complement factor D	0.00989152	-1.14562	0.593883	-0.274599	0.0556764	-1.00832				6.4353	4	4	12	30.8	27.033
P08603	CFH	Complement factor H	0.112967	-0.616802	0.163299	0.479247	0.120274	-0.856425				323.31	50	47	679	48.7	139.09
Q03591	CFHR1	Complement factor H-related protein 1	0.362401	-0.463367	0.157058	0.890695	0.198152	-0.908715				39.483	8	3	32	28.8	37.65
P36980	CFHR2	Complement factor H-related protein 2	0.837061	-0.11436	0.0665643	1.34966	0.243777	-0.789189				2.9588	3	1	4	13.7	30.65
P05156	CFI	Complement factor I	0.0607608	-0.617325	0.00960603	0.80302	0.0224894	-1.01883				20.365	9	8	57	19.9	65.75
Q9NPL8	TIMMDC1	Complex I assembly factor TIMMDC1, mitochondrial	0.284707	0.622873	0.121218	-1.1204	0.0859962	1.18307				4.3524	2	2	18	8.4	32.177
Q8IUX1	TMEM126B	Complex I assembly factor TMEM126B, mitochondrial	0.970709	-0.0139475	0.829593	0.136166	0.831013	-0.0820303				1.841	1	1	2	6.1	25.943
Q9Y375	NDUFAF1	Complex I intermediate-associated protein 30, mitochondrial	0.440194	0.205294	0.231751	0.487476	0.908207	-0.0384442				2.1047	2	2	2	6.7	37.763
Q5U5X0	LYRM7	Complex III assembly factor LYRM7	0.142101	0.657922	0.118402	-0.712709	0.091755	1.01428				2.9233	1	1	3	9.6	11.955
Q8WTW3	COG1	Conserved oligomeric Golgi complex subunit 1	0.0181046	1.13058	0.861329	0.0822716	0.0976196	1.08944				28.509	14	14	38	21.6	108.98
Q14746	COG2	Conserved oligomeric Golgi complex subunit 2	0.0118601	1.72497	0.164516	0.68024	0.133858	1.38485				25.582	12	12	38	23.2	83.207
Q96JB2	COG3	Conserved oligomeric Golgi complex subunit 3	0.045756	1.09846	0.0497812	0.761714	0.33572	0.717603				41.925	9	9	56	17	94.095
Q9H9E3	COG4	Conserved oligomeric Golgi complex subunit 4	0.0210763	1.01067	0.350345	0.406337	0.178582	0.807501				64.052	15	15	73	25.7	89.082
Q9UP83	COG5	Conserved oligomeric Golgi complex subunit 5	0.109982	0.83432	0.0632003	-0.839627	0.0850426	1.25413				39.311	8	8	15	12.6	92.742
Q9Y2V7	COG6	Conserved oligomeric Golgi complex subunit 6	0.0039341	1.44461	0.355211	-0.512816	0.0137246	1.70102				21.398	10	10	49	21.8	73.278
P83436	COG7	Conserved oligomeric Golgi complex subunit 7	0.0266617	1.62105	0.377656	-0.749998	0.0383269	1.99605				12.917	9	9	34	16.6	86.343
Q96MW5	COG8	Conserved oligomeric Golgi complex subunit 8	0.185794	0.836504	0.254513	-0.931041	0.113701	1.30202				8.8232	5	5	14	11.8	68.423
Q9NZB2	FAM120A	Constitutive coactivator of PPAR-gamma-like protein 1	0.0285526	1.11764	0.648386	-0.0916096	0.107809	1.16344				119.82	30	30	226	36.7	121.89
Q13098	GPS1	COP9 signalosome complex subunit 1	0.77725	0.0471056	0.0236581	-0.622946	0.0337581	0.358579				38.687	13	13	90	31.4	55.536
P61201	COPS2	COP9 signalosome complex subunit 2	0.0085488	0.451895	0.512033	-0.131492	0.0202581	0.51764				44.815	13	13	105	40.4	51.596
Q9UNS2	COPS3	COP9 signalosome complex subunit 3	0.717051	0.134298	0.89451	0.0772168	0.852673	0.0956899				38.214	9	9	49	28.1	47.873
Q9BT78	COPS4	COP9 signalosome complex subunit 4	0.733482	0.0370399	0.00663915	-0.375938	0.0999543	0.225009				96.326	17	17	154	61.1	46.268
Q92905	COPS5	COP9 signalosome complex subunit 5	0.0433882	0.22264	0.0105051	-0.367277	0.00393653	0.406279				15.924	12	12	79	49.7	37.578
Q7L5N1	COPS6	COP9 signalosome complex subunit 6	0.967652	0.00782553	0.328257	-0.340572	0.494638	0.178112				23.22	10	10	119	48.6	36.163
Q9UBW8	COPS7A	COP9 signalosome complex subunit 7a	0.713817	0.124263	0.727796	-0.145935	0.678837	0.19723				17.108	7	7	42	37.1	30.276
Q9H9Q2	COPS7B	COP9 signalosome complex subunit 7b	0.590316	0.21934	0.377392	-0.519541	0.277822	0.47911				7.0054	3	3	17	15.9	29.622
Q99627	COPS8	COP9 signalosome complex subunit 8	0.222352	-0.577302	0.227552	1.13225	0.0700973	-1.14343				16.629	4	4	27	30.1	23.225
Q99829	CPNE1	Copine-1	0.204774	0.376854	0.581556	0.286672	0.501053	0.233518				98.581	12	12	151	26.6	59.058
Q96FN4	CPNE2	Copine-2	0.037715	0.835725	0.310908	-0.751631	0.024696	1.21154				7.0891	5	4	10	10.2	61.189
O75131	CPNE3	Copine-3	0.109745	0.266902	0.180955	-0.414202	0.033159	0.474003				131.56	19	18	258	48.4	60.13
Q86YQ8	CPNE8	Copine-8	0.959779	-0.0200845	0.626517	-0.249066	0.847557	0.104449				3.191	3	2	5	6.6	63.107
O14618	CCS	Copper chaperone for superoxide dismutase	0.465906	-0.13919	0.72097	0.0753301	0.493935	-0.176855				14.74	7	7	46	24.1	29.04
O00244	ATOX1	Copper transport protein ATOX1	0.485712	0.429705	0.824097	0.177469	0.672935	0.34097				4.8395	2	2	3	51.5	7.4016
Q53SF7	COBLL1	Cordon-bleu protein-like 1	0.222933	-1.47848	0.424839	1.25946	0.177331	-2.10821				1.8809	2	2	2	3.2	131.79
O75367	H2AFY	Core histone macro-H2A.1	0.00411679	0.846307	0.125669	0.461922	0.107936	0.615346				63.187	14	12	197	45.4	39.617
Q9P0M6	H2AFY2	Core histone macro-H2A.2	0.989746	0.00689363	0.628741	0.510466	0.734172	-0.248339				56.359	15	13	84	49.2	40.058
Q13951	CBFB	Core-binding factor subunit beta	0.0699535	1.03082	0.287117	0.514355	0.32706	0.773647				6.9799	6	6	15	28	21.508
P31146	CORO1A	Coronin-1A	0.306369	0.33224	0.70016	0.13889	0.562767	0.262795				307.31	22	22	284	43.2	51.026
Q9BR76	CORO1B	Coronin-1B	0.716881	0.0879572	0.194075	0.601113	0.500112	-0.212599				218.34	14	14	200	35.4	54.234
Q9ULV4	CORO1C	Coronin-1C	0.0640484	-1.19809	0.558686	0.638746	0.100552	-1.51747				121.03	17	17	249	41.6	53.248
Q92828	CORO2A	Coronin-2A	0.463461	0.445397	0.222071	0.597166	0.861385	0.146814				16.005	8	7	41	16.8	59.763
P57737	CORO7	Coronin-7	0.211322	0.599928	0.0537066	0.632275	0.669406	0.28379				83.688	21	21	128	37.7	100.6
P80365	HSD11B2	Corticosteroid 11-beta-dehydrogenase isozyme 2	0.754283	-0.370235	0.040885	2.20628	0.368509	-1.47337				115.25	10	10	95	48.4	44.126
P08185	SERPINA6	Corticosteroid-binding globulin	0.0630067	-1.07498	0.123015	1.28954	0.0224383	-1.71975				7.0382	4	4	6	12.6	45.14
Q9P1F3	ABRACL	Costars family protein ABRACL	0.894836	0.169564	0.416608	1.57858	0.707901	-0.619725				24.66	2	2	20	35.8	9.0564
P78310	CXADR	Coxsackievirus and adenovirus receptor	0.0135585	1.52189	0.670632	-0.201711	0.0616423	1.62275				12.175	7	7	21	25.2	40.029
Q9UEE9	CFDP1	Craniofacial development protein 1	0.418229	0.439521	0.996231	-0.00356833	0.501758	0.441305				2.3858	2	2	7	8.7	33.592
P02741	CRP	C-reactive protein	0.768461	-0.279389	0.0960939	2.33642	0.176107	-1.4476				9.2592	4	4	37	14.3	25.038
P12277	CKB	Creatine kinase B-type	0.00180973	-2.09259	0.197256	-1.27887	0.0694377	-1.45315	+			323.31	19	19	862	64.3	42.644
P06732	CKM	Creatine kinase M-type	0.462245	0.557064	0.548978	0.358453	0.727147	0.377837				7.2035	7	7	10	19.4	43.101
P12532	CKMT1A	Creatine kinase U-type, mitochondrial	0.53855	0.393308	0.0479413	1.06797	0.872131	-0.140678				323.31	17	17	337	53.5	47.036
P46109	CRKL	Crk-like protein	0.688467	-0.104725	0.181793	0.656967	0.207102	-0.433209				56.688	11	11	93	49.8	33.777
Q9BZJ0	CRNKL1	Crooked neck-like protein 1	0.042272	1.29482	0.350618	-0.893454	0.0201532	1.74154				12.799	10	10	18	13.9	100.45
O94886	TMEM63A	CSC1-like protein 1	0.0373872	1.39668	0.720354	-0.379725	0.0937492	1.58654				3.9047	5	5	8	6.2	92.125
O15320	CTAGE5	cTAGE family member 5	0.0614001	0.909001	0.804163	-0.129276	0.150507	0.973639				31.226	13	9	53	20.6	90.995
Q13363	CTBP1	C-terminal-binding protein 1	0.70957	-0.124398	0.126585	0.839011	0.173391	-0.543904				42.949	9	7	53	33.6	47.535
P56545	CTBP2	C-terminal-binding protein 2	0.140631	0.832176	0.0964124	0.986014	0.644756	0.339169				32.378	11	9	73	31.9	48.944
P17812	CTPS1	CTP synthase 1	0.478683	-0.191333	0.718185	-0.114763	0.714769	-0.133952				31.45	13	12	70	23.2	66.69
Q9NRF8	CTPS2	CTP synthase 2	0.0728987	0.703995	0.34296	-0.373523	0.0978687	0.890756				17.405	8	7	53	20.3	65.677
Q9UBG0	MRC2	C-type mannose receptor 2	0.25186	0.364279	0.0710428	-1.0528	0.0217386	0.890679				23.402	13	13	48	11.5	166.67
Q9H5V8	CDCP1	CUB domain-containing protein 1	0.118049	0.921555	0.414474	-0.853589	0.102135	1.34835				6.6499	6	6	10	7.7	92.931
Q92879	CELF1	CUGBP Elav-like family member 1	0.624074	0.293124	0.0964848	1.41258	0.604383	-0.413165				18.622	6	5	29	16	52.063
O95319	CELF2	CUGBP Elav-like family member 2	0.00793061	-1.01527	0.0011879	1.5665	0.000151028	-1.79852				24.017	7	6	32	15.7	54.284
Q13616	CUL1	Cullin-1	0.0482371	0.600862	0.00867259	-1.22555	0.000445467	1.21364				52.023	16	16	64	29.3	89.677
Q13617	CUL2	Cullin-2	0.0272583	0.62438	0.851827	-0.0643768	0.0979361	0.656569				28.543	17	17	48	27.9	86.982
Q13618	CUL3	Cullin-3	0.00172762	0.623884	0.167266	-0.394306	0.00208041	0.821037				51.663	17	17	97	27.7	88.929
Q13619	CUL4A	Cullin-4A	0.00724427	0.803758	0.212398	-0.370417	0.0153121	0.988967				30.575	16	9	95	24	87.679
Q13620	CUL4B	Cullin-4B	0.140433	0.732953	0.862742	-0.128664	0.138385	0.797284				2.8774	12	5	6	15.6	103.98
Q93034	CUL5	Cullin-5	0.0804331	0.348309	0.0772584	-0.566846	0.0136107	0.631732				16.008	14	14	40	23.8	90.954
Q86VP6	CAND1	Cullin-associated NEDD8-dissociated protein 1	0.0219022	0.252864	0.220759	-0.219638	0.0168187	0.362683				256.58	41	41	515	41.3	136.37
Q69YN2	CWF19L1	CWF19-like protein 1	0.297174	0.500909	0.745823	0.153638	0.521687	0.42409				2.49	4	4	6	11.5	60.618
P06493	CDK1	Cyclin-dependent kinase 1	0.029914	1.13198	0.488354	-0.377357	0.0685275	1.32065				8.6801	4	3	34	12.8	34.095
Q9UQ88	CDK11A	Cyclin-dependent kinase 11A	0.170084	0.605273	0.77648	0.213352	0.278775	0.498597				7.16	5	4	10	6.9	91.361
Q00526	CDK3	Cyclin-dependent kinase 3	0.741082	-0.197371	0.712852	0.397195	0.504999	-0.395968				2.0312	3	2	4	13.1	35.045
P46527	CDKN1B	Cyclin-dependent kinase inhibitor 1B	0.62875	0.199664	0.475196	0.384982	0.989775	0.00717322				2.3922	2	2	2	15.7	22.073
O14976	GAK	Cyclin-G-associated kinase	0.118825	1.10415	0.0670009	0.612729	0.421087	0.797785				40.098	17	17	91	18.2	143.19
O75909	CCNK	Cyclin-K	0.163165	0.836916	0.9846	0.0171655	0.281978	0.828333				2.9338	2	2	5	5.5	64.239
Q8ND76	CCNY	Cyclin-Y	0.325361	0.49174	0.68171	-0.323629	0.331691	0.653555				1.9803	2	2	7	9.4	39.336
P32929	CTH	Cystathionine gamma-lyase	0.157328	0.978789	0.376855	0.859654	0.541639	0.548962				14.212	5	5	16	16.8	44.508
P04080	CSTB	Cystatin-B	0.527915	0.233179	0.0343453	1.21566	0.395883	-0.374653				62.656	5	5	134	77.6	11.139
P01034	CST3	Cystatin-C	0.910668	0.0955674	0.383671	1.04559	0.718204	-0.427227				52.533	4	4	44	30.8	15.799
P21291	CSRP1	Cysteine and glycine-rich protein 1	0.104021	-1.2413	0.781143	-0.209265	0.293983	-1.13667				289.63	12	12	377	67.4	20.567
Q16527	CSRP2	Cysteine and glycine-rich protein 2	0.197809	0.828503	0.274092	1.36904	0.862084	0.143981				22.627	6	6	33	43	20.954
Q9UHD1	CHORDC1	Cysteine and histidine-rich domain-containing protein 1	0.146123	0.337043	0.704363	0.137657	0.368694	0.268214				23.545	9	9	68	40.1	37.489
Q9Y697	NFS1	Cysteine desulfurase, mitochondrial	0.585229	0.156098	0.947764	0.032712	0.707191	0.139742				15.279	7	7	34	19.5	50.195
Q9Y4P1	ATG4B	Cysteine protease ATG4B	0.372327	0.434165	0.664007	0.311685	0.685614	0.278323				13.33	5	5	39	19.3	44.294
P52943	CRIP2	Cysteine-rich protein 2	0.0668135	-1.09903	0.541689	0.666401	0.0909115	-1.43224				37.064	4	4	72	35.6	22.492
Q96HD1	CRELD1	Cysteine-rich with EGF-like domain protein 1	0.277479	-0.409578	0.692782	-0.263162	0.431258	-0.277997				3.6783	3	3	4	8.6	45.439
Q6UXH1	CRELD2	Cysteine-rich with EGF-like domain protein 2	0.107985	1.18969	0.019903	0.8566	0.456093	0.761387				14.088	5	5	36	16.7	38.191
P49589	CARS	Cysteine--tRNA ligase, cytoplasmic	0.161828	0.278805	0.0762618	-0.626081	0.0221457	0.591846				67.685	18	18	118	30.2	85.472
P32320	CDA	Cytidine deaminase	0.103597	1.03272	0.118005	1.00283	0.534917	0.531303				19.098	4	4	32	47.3	16.185
Q53TN4	CYBRD1	Cytochrome b reductase 1	0.443768	-0.510416	0.417075	0.794915	0.26247	-0.907873				5.5974	3	3	10	12.2	31.641
P04839	CYBB	Cytochrome b-245 heavy chain	0.602593	0.200277	0.789402	-0.201859	0.563143	0.301207				18.01	10	10	74	19.3	65.335
P13498	CYBA	Cytochrome b-245 light chain	0.606731	0.302605	0.640119	-0.505371	0.498963	0.555291				10.558	5	5	46	22.6	21.012
P00167	CYB5A	Cytochrome b5	0.068751	-0.244123	0.120148	-0.349374	0.668428	-0.0694362				39.903	6	6	114	49.3	15.33
O43169	CYB5B	Cytochrome b5 type B	0.00494543	1.34862	0.000887988	-0.955935	0.00623963	1.82659				54.791	6	6	86	57.5	16.332
O14569	CYB561D2	Cytochrome b561 domain-containing protein 2	0.486286	0.45851	0.75133	0.403916	0.781508	0.256552				12.572	1	1	13	5.4	23.973
P31930	UQCRC1	Cytochrome b-c1 complex subunit 1, mitochondrial	0.53591	-0.203112	0.824173	0.118386	0.576576	-0.262304				323.31	26	25	472	63.5	52.645
P22695	UQCRC2	Cytochrome b-c1 complex subunit 2, mitochondrial	0.376707	-0.232365	0.773064	0.110467	0.429398	-0.287599				180.06	17	17	356	44.6	48.442
P07919	UQCRH	Cytochrome b-c1 complex subunit 6, mitochondrial	0.990871	-0.00514714	0.830827	-0.116493	0.928314	0.0530992				91.587	3	3	66	29.7	10.739
P14927	UQCRB	Cytochrome b-c1 complex subunit 7	0.60059	-0.429858	0.452507	1.00868	0.418903	-0.934197				50.434	9	9	85	58.6	13.53
O14949	UQCRQ	Cytochrome b-c1 complex subunit 8	0.0844501	-0.924798	0.470858	-0.514613	0.339113	-0.667492				14.132	4	4	21	35.4	9.9062
Q9UDW1	UQCR10	Cytochrome b-c1 complex subunit 9	0.921542	-0.0839361	0.317212	1.19631	0.564081	-0.682091				4.9033	2	2	18	38.1	7.3084
P47985	UQCRFS1	Cytochrome b-c1 complex subunit Rieske, mitochondrial	0.0888525	-0.754572	0.295764	0.733272	0.0726125	-1.12121				115.74	9	9	161	25.5	29.668
P99999	CYCS	Cytochrome c	0.118418	0.48493	0.163048	-0.290831	0.140863	0.630346				72.486	13	13	265	63.8	11.749
Q9Y2R0	COA3	Cytochrome c oxidase assembly factor 3 homolog, mitochondrial	0.0864048	1.08869	0.0056509	-1.02183	0.0688049	1.59961				13.743	5	5	30	47.2	11.731
Q9NYJ1	COA4	Cytochrome c oxidase assembly factor 4 homolog, mitochondrial	0.228004	-0.537866	0.481615	0.446075	0.190767	-0.760904				3.07	2	2	5	31	10.134
Q14061	COX17	Cytochrome c oxidase copper chaperone	0.00310764	2.05146	0.714	0.0624968	0.0367783	2.02021	+			20.151	1	1	15	25.4	6.9151
Q5RI15	COX20	Cytochrome c oxidase protein 20 homolog	7.24136e-05	0.961945	0.359848	-0.252571	0.000910262	1.08823				24.658	4	4	44	33.1	13.291
P00395	MT-CO1	Cytochrome c oxidase subunit 1	0.79507	-0.273616	0.261967	-1.73611	0.644494	0.594438				12.174	2	2	14	7.6	57.041
P00403	MT-CO2	Cytochrome c oxidase subunit 2	0.52046	-0.235984	0.0198322	-0.950829	0.587753	0.23943				42.155	7	7	121	32.2	25.565
P00414	MT-CO3	Cytochrome c oxidase subunit 3	0.667656	0.434917	0.353371	-1.30898	0.402795	1.08941				2.0655	1	1	8	5.4	29.95
P13073	COX4I1	Cytochrome c oxidase subunit 4 isoform 1, mitochondrial	0.86228	-0.0442959	0.489131	-0.157422	0.920172	0.0344149				54.622	10	10	281	43.2	19.576
P20674	COX5A	Cytochrome c oxidase subunit 5A, mitochondrial	0.380607	-0.626307	0.357878	1.12258	0.239144	-1.1876				46.612	9	9	137	61.3	16.762
P10606	COX5B	Cytochrome c oxidase subunit 5B, mitochondrial	0.51991	-0.22255	0.951932	-0.020147	0.661581	-0.212476				47.328	8	8	171	45.7	13.696
P12074	COX6A1	Cytochrome c oxidase subunit 6A1, mitochondrial	0.863342	-0.200426	0.708948	-0.534568	0.965489	0.0668573				3.4974	2	2	6	43.1	12.155
P14854	COX6B1	Cytochrome c oxidase subunit 6B1	0.501553	-0.502704	0.388469	0.977903	0.348645	-0.991656				20.84	5	5	54	75.6	10.192
P09669	COX6C	Cytochrome c oxidase subunit 6C	0.987872	-0.0148501	0.866984	0.136894	0.951668	-0.0832973				17.898	6	6	57	49.3	8.7813
P14406	COX7A2	Cytochrome c oxidase subunit 7A2, mitochondrial	0.871825	0.140861	0.420003	-0.390544	0.786872	0.336133				5.6576	2	2	31	27.7	9.3959
O14548	COX7A2L	Cytochrome c oxidase subunit 7A-related protein, mitochondrial	0.174407	1.17558	0.233841	0.943515	0.557249	0.703824				7.3788	5	5	29	40.4	12.615
O00483	NDUFA4	Cytochrome c oxidase subunit NDUFA4	0.961139	0.0147597	0.611337	-0.274526	0.705559	0.152023				3.7967	2	2	23	22.2	9.3697
P08574	CYC1	Cytochrome c1, heme protein, mitochondrial	0.995242	-0.00191927	0.669512	0.180672	0.836998	-0.0922553				126.25	11	11	195	36.6	35.422
P53701	HCCS	Cytochrome c-type heme lyase	0.0275802	1.49417	0.986834	-0.00279872	0.117952	1.49557				13.044	7	7	35	35.1	30.601
Q6UW02	CYP20A1	Cytochrome P450 20A1	0.0188301	1.62691	0.881854	-0.070096	0.0866881	1.66196				15.586	8	8	23	24.9	52.432
Q96SQ9	CYP2S1	Cytochrome P450 2S1	0.00261529	2.30453	0.025423	-1.3504	0.00501939	2.97973	+			45.354	6	6	38	13.1	55.816
Q8WWM9	CYGB	Cytoglobin	0.680486	0.16313	0.0206723	0.71413	0.714055	-0.193935				7.6232	7	7	36	39.5	21.404
Q15438	CYTH1	Cytohesin-1	0.0551161	1.03868	0.556019	-0.30495	0.122624	1.19116				4.9999	3	2	24	8.5	46.412
Q8IUI8	CRLF3	Cytokine receptor-like factor 3	0.563793	0.300255	0.0643968	0.818583	0.876905	-0.109036				14.928	3	3	24	12.2	49.765
P21399	ACO1	Cytoplasmic aconitate hydratase	0.0732857	-0.331292	0.131772	0.520804	0.0139346	-0.591693				148.66	33	33	404	48.3	98.398
Q14204	DYNC1H1	Cytoplasmic dynein 1 heavy chain 1	0.00603605	0.314807	0.155172	-0.295792	0.00321618	0.462703				323.31	203	203	2585	50.8	532.4
Q13409	DYNC1I2	Cytoplasmic dynein 1 intermediate chain 2	0.0765219	0.17213	0.165629	-0.233308	0.0187336	0.288784				186.73	18	18	193	41.4	71.456
Q9Y6G9	DYNC1LI1	Cytoplasmic dynein 1 light intermediate chain 1	0.0176539	0.364787	0.390048	-0.2253	0.0157697	0.477437				21.375	13	12	52	35.9	56.578
O43237	DYNC1LI2	Cytoplasmic dynein 1 light intermediate chain 2	0.153183	0.140609	0.00890088	-0.332263	0.00581791	0.30674				63.832	18	17	153	43.7	54.099
Q8NCM8	DYNC2H1	Cytoplasmic dynein 2 heavy chain 1	0.322718	0.970771	0.415784	1.15227	0.736519	0.394634				2.1961	4	4	6	1	492.62
Q7L576	CYFIP1	Cytoplasmic FMR1-interacting protein 1	0.174067	0.28556	0.578366	-0.130484	0.240592	0.350802				87.812	33	19	258	33.4	145.18
Q96F07	CYFIP2	Cytoplasmic FMR1-interacting protein 2	0.754091	-0.182995	0.872021	-0.167134	0.885574	-0.0994279				6.0781	18	4	16	16	148.4
P16333	NCK1	Cytoplasmic protein NCK1	0.0751324	0.712147	0.20838	-0.406773	0.091339	0.915533				5.4235	5	4	21	15.1	42.864
O43639	NCK2	Cytoplasmic protein NCK2	0.580749	-0.290437	0.73945	-0.272231	0.822694	-0.154321				2.4739	3	2	7	7.4	42.915
Q07065	CKAP4	Cytoskeleton-associated protein 4	0.00115265	0.796924	0.559496	-0.227341	0.00655362	0.910595				323.31	38	38	832	67.4	66.022
Q14008	CKAP5	Cytoskeleton-associated protein 5	0.000330394	0.745318	0.349794	-0.259199	0.00138789	0.874917				44.784	29	29	132	18.4	225.49
P28838	LAP3	Cytosol aminopeptidase	0.0553728	0.331822	0.0711695	0.15962	0.29015	0.252012				254.09	29	29	460	61.5	56.166
O75891	ALDH1L1	Cytosolic 10-formyltetrahydrofolate dehydrogenase	0.908294	-0.0735056	0.111643	1.03695	0.492662	-0.591981				80.903	23	20	101	37.1	98.828
Q9H0P0	NT5C3A	Cytosolic 5-nucleotidase 3A	0.269031	0.948007	0.0859877	1.39985	0.831841	0.248081				51.517	12	12	71	46.7	37.948
O00154	ACOT7	Cytosolic acyl coenzyme A thioester hydrolase	0.0448661	0.595357	0.64198	-0.167558	0.0559276	0.679136				34.649	9	9	93	34.5	41.796
P53384	NUBP1	Cytosolic Fe-S cluster assembly factor NUBP1	0.351617	0.647017	0.158888	0.819433	0.807617	0.2373				14.423	5	5	45	28.8	34.534
Q9Y5Y2	NUBP2	Cytosolic Fe-S cluster assembly factor NUBP2	0.67066	0.247435	0.692328	0.358917	0.934009	0.0679765				21.111	6	6	31	42.8	28.825
Q96KP4	CNDP2	Cytosolic non-specific dipeptidase	0.699491	-0.206224	0.292268	0.801937	0.417917	-0.607192				213.72	29	29	450	74.3	52.878
P47712	PLA2G4A	Cytosolic phospholipase A2	0.6301	-0.199199	0.985398	0.0135568	0.623022	-0.205977				2.4788	3	3	4	4.3	85.238
P49902	NT5C2	Cytosolic purine 5-nucleotidase	0.0699643	0.82421	0.405113	0.315793	0.272177	0.666313				22.601	9	9	34	21.6	64.969
Q69YQ0	SPECC1L	Cytospin-A	0.54199	0.249111	0.82911	0.132882	0.750032	0.18267				2.7264	4	4	4	4.3	124.6
Q5M775	SPECC1	Cytospin-B	0.0781306	0.67717	0.802591	-0.164056	0.0402178	0.759198				2.3573	3	3	3	3.4	118.58
Q8N465	D2HGDH	D-2-hydroxyglutarate dehydrogenase, mitochondrial	0.251075	0.399935	0.11762	-0.568499	0.133626	0.684185				3.8503	4	4	7	11.3	56.415
O43175	PHGDH	D-3-phosphoglycerate dehydrogenase	0.836642	-0.0699073	0.26438	0.521631	0.406061	-0.330723				69.578	17	17	190	40	56.65
Q96EP5	DAZAP1	DAZ-associated protein 1	0.165481	0.965877	0.329004	0.446882	0.44727	0.742436				73.532	11	11	92	37.6	43.383
Q02338	BDH1	D-beta-hydroxybutyrate dehydrogenase, mitochondrial	0.236483	1.27706	0.138758	1.37171	0.693199	0.591202				90.569	15	15	135	53.9	38.157
Q5BKZ1	ZNF326	DBIRD complex subunit ZNF326	0.652122	0.22567	0.412591	0.647105	0.888297	-0.0978821				12.073	4	4	30	11.3	65.653
Q9UKG1	APPL1	DCC-interacting protein 13-alpha	0.069632	-0.329111	0.79417	0.0800063	0.037224	-0.369114				89.446	21	21	124	47.5	79.663
Q8NEU8	APPL2	DCC-interacting protein 13-beta	0.912877	0.0744209	0.309308	1.01697	0.626286	-0.434066				63.602	21	21	115	45.2	74.493
Q96GG9	DCUN1D1	DCN1-like protein 1	0.805665	-0.0772082	0.684855	0.211208	0.668273	-0.182812				18.12	6	6	49	28.6	30.124
Q9H773	DCTPP1	dCTP pyrophosphatase 1	0.114863	1.37724	0.315837	-0.296844	0.219674	1.52567				88.056	10	10	87	64.1	18.681
P61962	DCAF7	DDB1- and CUL4-associated factor 7	0.489612	0.286071	0.711722	0.189849	0.723655	0.191146				5.7024	3	3	22	12.9	38.926
Q5TAQ9	DCAF8	DDB1- and CUL4-associated factor 8	0.125852	-0.681942	0.429086	-0.522023	0.459497	-0.42093				3.1169	2	2	4	4.4	66.851
P30046	DDT	D-dopachrome decarboxylase	0.361881	-0.589863	0.30874	0.90429	0.255235	-1.04201				82.756	7	7	69	56.8	12.712
Q96HY6	DDRGK1	DDRGK domain-containing protein 1	0.105566	0.526783	0.309947	-0.42283	0.106582	0.738199				30.682	6	6	78	28.3	35.61
O43293	DAPK3	Death-associated protein kinase 3	0.913713	0.0541821	0.792837	0.237992	0.922625	-0.0648138				9.1921	4	4	6	9.7	52.535
Q9BTC0	DIDO1	Death-inducer obliterator 1	0.082519	1.13023	0.392182	0.559073	0.315192	0.850693				2.5696	4	4	14	3.5	243.87
Q86YH6	PDSS2	Decaprenyl-diphosphate synthase subunit 2	0.597046	-0.249691	0.424798	-0.44709	0.966539	-0.0261463				3.145	3	3	7	9.3	44.128
P07585	DCN	Decorin	1.06536e-05	-2.75366	0.334031	0.795173	4.07844e-05	-3.15125	+		+	129.42	14	14	357	36.2	39.746
Q96BY6	DOCK10	Dedicator of cytokinesis protein 10	0.823483	0.14448	0.64978	0.367365	0.962931	-0.0392022				5.1255	4	4	11	2.6	249.53
Q5JSL3	DOCK11	Dedicator of cytokinesis protein 11	0.256558	0.587339	0.74367	-0.162039	0.362002	0.668358				7.2722	4	4	4	3.1	237.67
Q92608	DOCK2	Dedicator of cytokinesis protein 2	0.762305	-0.156919	0.775977	0.223927	0.709549	-0.268882				20.237	17	16	58	11.5	211.95
Q9H7D0	DOCK5	Dedicator of cytokinesis protein 5	0.118246	0.465518	0.738348	-0.14707	0.160221	0.539053				1.9809	4	3	4	3	215.31
Q96HP0	DOCK6	Dedicator of cytokinesis protein 6	0.0419842	0.828358	0.0639969	-1.15354	0.00535284	1.40513				2.6388	2	2	4	1.5	229.56
Q96N67	DOCK7	Dedicator of cytokinesis protein 7	0.00280806	1.48077	0.00480662	-1.02107	0.00326614	1.9913	+			10.345	8	7	13	5.5	242.56
Q8NF50	DOCK8	Dedicator of cytokinesis protein 8	0.754635	0.182057	0.14556	1.20543	0.592348	-0.420658				2.9967	6	5	8	4.3	238.53
Q96LJ7	DHRS1	Dehydrogenase/reductase SDR family member 1	0.207226	-0.542069	0.447412	0.271936	0.263611	-0.678037				28.465	7	7	55	30.7	33.909
Q6UWP2	DHRS11	Dehydrogenase/reductase SDR family member 11	0.226899	-1.42733	0.0542904	2.88772	0.0647115	-2.87119				109.32	10	10	88	45.8	28.308
Q9BTZ2	DHRS4	Dehydrogenase/reductase SDR family member 4	0.893347	0.0879348	0.452414	0.477504	0.866401	-0.150817				35.627	9	9	72	33.8	29.537
Q9Y394	DHRS7	Dehydrogenase/reductase SDR family member 7	0.219558	0.310541	0.100013	-0.674645	0.044917	0.647863				74.444	9	9	114	33.9	38.298
Q6IAN0	DHRS7B	Dehydrogenase/reductase SDR family member 7B	0.134696	0.83819	0.475665	0.154678	0.339421	0.760851				7.941	6	6	19	18.8	35.119
Q9BPW9	DHRS9	Dehydrogenase/reductase SDR family member 9	0.0663764	-1.57247	0.242816	1.33598	0.0647505	-2.24046				20.798	7	7	24	29.8	35.227
Q8N5I4	DHRSX	Dehydrogenase/reductase SDR family member on chromosome X	0.108991	0.663123	0.833968	-0.113691	0.190634	0.719968				3.3567	2	2	3	9.7	36.443
Q9UGM3	DMBT1	Deleted in malignant brain tumors 1 protein	0.107113	1.95214	0.342826	1.95768	0.552658	0.9733				37.005	12	12	45	29.8	260.73
Q15392	DHCR24	Delta(24)-sterol reductase	0.138074	0.748393	0.364927	0.67045	0.482558	0.413168				2.3889	1	1	9	2.5	60.101
Q13011	ECH1	Delta(3,5)-Delta(2,4)-dienoyl-CoA isomerase, mitochondrial	0.635153	-0.187234	0.263513	0.684183	0.335891	-0.529326				241.08	14	14	346	65.5	35.816
P30038	ALDH4A1	Delta-1-pyrroline-5-carboxylate dehydrogenase, mitochondrial	0.992939	-0.00672626	0.863601	-0.252127	0.906753	0.119337				54.516	8	8	70	24.3	61.719
P54886	ALDH18A1	Delta-1-pyrroline-5-carboxylate synthase	0.0107527	1.61598	0.0842599	-0.323217	0.0474158	1.77759				244.07	27	27	316	46.2	87.301
P13716	ALAD	Delta-aminolevulinic acid dehydratase	0.02087	-0.786617	0.0932987	1.00549	0.0015723	-1.28936				48.833	10	10	61	34.2	36.294
Q92629	SGCD	Delta-sarcoglycan	0.0379818	-0.937215	0.885274	-0.0868263	0.155894	-0.893802				28.339	10	10	82	40.1	32.071
Q08495	DMTN	Dematin	0.0972205	0.820608	0.236367	0.951939	0.434365	0.344639				20.358	8	8	13	24.7	45.514
Q9H6A0	DENND2D	DENN domain-containing protein 2D	0.234368	0.563873	0.127375	0.576102	0.67492	0.275822				3.3866	3	3	3	7	53.671
Q5VZ89	DENND4C	DENN domain-containing protein 4C	0.0253191	1.14294	0.263353	-0.595473	0.0396496	1.44067				4.3094	4	4	6	2.7	186.85
O43583	DENR	Density-regulated protein	0.19361	0.622795	0.877856	0.111382	0.396768	0.567104				13.361	8	8	26	46.5	22.092
P27707	DCK	Deoxycytidine kinase	0.254447	0.676062	0.228285	0.778406	0.725486	0.28686				9.2466	6	6	33	23.8	30.518
P32321	DCTD	Deoxycytidylate deaminase	0.125465	1.13089	0.218378	1.38399	0.65153	0.4389				5.5905	2	2	12	14.6	20.016
Q9BU89	DOHH	Deoxyhypusine hydroxylase	0.0550183	0.490068	0.283071	0.435276	0.417211	0.27243				4.6476	3	3	3	15.2	32.904
P49366	DHPS	Deoxyhypusine synthase	0.488903	0.732354	0.385466	-1.45187	0.269475	1.45829				2.6184	2	2	3	7.9	40.97
Q9Y3Z3	SAMHD1	Deoxynucleoside triphosphate triphosphohydrolase SAMHD1	0.175956	-0.255979	0.0727228	0.503196	0.0378823	-0.507577				219.33	38	38	457	64.2	72.2
O00115	DNASE2	Deoxyribonuclease-2-alpha	0.473998	0.365847	0.399005	-0.596867	0.269136	0.664281				3.6282	1	1	7	3.1	39.58
P33316	DUT	Deoxyuridine 5-triphosphate nucleotidohydrolase, mitochondrial	0.620736	0.362257	0.337032	0.76463	0.98459	-0.0200577				19.193	5	5	52	27.4	26.563
Q9BUN8	DERL1	Derlin-1	0.0591955	0.562861	0.510433	-0.321032	0.0814572	0.723377				2.6209	3	3	8	13.1	28.8
Q9GZP9	DERL2	Derlin-2	0.0173574	1.2755	0.461817	-0.345815	0.0562561	1.44841				5.8653	1	1	12	12.6	27.567
Q96Q80	DERL3	Derlin-3	0.367758	0.407551	0.887442	0.0884488	0.481249	0.363327				4.1165	1	1	1	7.2	26.678
Q07507	DPT	Dermatopontin	1.93073e-08	-2.4773	0.0953449	0.762362	1.60049e-07	-2.85848	+		+	57.184	6	6	58	41.3	24.005
P81605	DCD	Dermcidin	0.00540135	-1.47573	0.835271	0.0867275	0.034599	-1.51909				2.1458	1	1	5	10	11.284
P17661	DES	Desmin	0.0269253	-2.35644	0.644202	-0.552859	0.156543	-2.08001	+			323.31	54	49	1370	83.8	53.535
Q08554	DSC1	Desmocollin-1	0.00472433	1.27315	0.0638941	1.2018	0.0842931	0.672248				3.5197	2	2	4	3.6	99.986
Q02487	DSC2	Desmocollin-2	0.103953	1.06297	0.145827	0.502613	0.37679	0.811668				77.172	16	16	116	31.9	99.961
Q02413	DSG1	Desmoglein-1	0.154192	0.676491	0.176951	1.20569	0.803689	0.0736453				11.03	2	2	3	3.1	113.75
Q14126	DSG2	Desmoglein-2	0.02664	2.42255	0.0226902	0.869511	0.18952	1.9878	+			320.09	37	37	520	54.7	122.29
P15924	DSP	Desmoplakin	0.0202303	2.10874	0.269995	0.252691	0.120327	1.9824	+			323.31	174	174	1900	58.5	331.77
P60981	DSTN	Destrin	0.0812892	-0.763486	0.360507	-0.376654	0.344898	-0.575159				90.18	13	13	184	68.5	18.506
Q96JH7	VCPIP1	Deubiquitinating protein VCIP135	0.405498	0.5096	0.268641	1.10739	0.9575	-0.044093				8.8498	7	7	14	8.1	134.32
Q9Y295	DRG1	Developmentally-regulated GTP-binding protein 1	0.019457	1.42214	0.495417	-0.216444	0.0733997	1.53036				56.599	11	11	94	37.9	40.542
P55039	DRG2	Developmentally-regulated GTP-binding protein 2	0.647655	0.146171	0.0278216	0.356401	0.943549	-0.0320296				10.651	4	4	53	15.1	40.746
Q9NR28	DIABLO	Diablo homolog, mitochondrial	0.0489053	0.562697	0.645262	-0.149408	0.0929284	0.637401				99.657	10	10	124	53.6	27.131
P23743	DGKA	Diacylglycerol kinase alpha	0.297327	0.239119	0.146189	0.35694	0.842963	0.0606491				15.387	11	11	33	18.4	82.629
O75907	DGAT1	Diacylglycerol O-acyltransferase 1	0.366605	0.299675	0.393089	0.284817	0.727321	0.157267				6.2668	2	2	13	6.1	55.278
Q9H4E7	DEF6	Differentially expressed in FDCP 6 homolog	0.172889	0.936834	0.69528	-0.393547	0.248467	1.13361				10.101	4	4	19	5.7	73.91
P00374	DHFR	Dihydrofolate reductase	0.132563	-0.571849	0.0712615	0.987609	0.0183498	-1.06565				3.391	2	2	8	12.3	21.452
P09622	DLD	Dihydrolipoyl dehydrogenase, mitochondrial	0.139987	-0.413909	0.0646214	0.808714	0.0142408	-0.818266				176.12	14	14	279	37.5	54.177
P10515	DLAT	Dihydrolipoyllysine-residue acetyltransferase component of pyruvate dehydrogenase complex, mitochondrial	0.637019	0.0944754	0.0270038	-0.372683	0.293346	0.280817				73.414	18	18	225	31.8	68.996
P36957	DLST	Dihydrolipoyllysine-residue succinyltransferase component of 2-oxoglutarate dehydrogenase complex, mitochondrial	0.935896	-0.023207	0.476971	0.416432	0.565068	-0.231423				115.62	17	17	180	38.4	48.755
Q02127	DHODH	Dihydroorotate dehydrogenase (quinone), mitochondrial	0.372708	0.593228	0.796308	0.242195	0.618952	0.472131				13.529	6	6	24	18	42.867
P09417	QDPR	Dihydropteridine reductase	0.0912152	-0.491424	0.0665329	0.965824	0.00967225	-0.974336				61.271	9	9	88	50.8	25.789
Q14194	CRMP1	Dihydropyrimidinase-related protein 1	0.414208	-0.579959	0.825143	-0.297474	0.660014	-0.431223				10.656	9	6	20	23.3	62.183
Q16555	DPYSL2	Dihydropyrimidinase-related protein 2	0.0193411	-0.659348	0.964067	-0.0224873	0.0927365	-0.648104				323.31	29	25	662	71.5	62.293
Q14195	DPYSL3	Dihydropyrimidinase-related protein 3	0.253813	-0.670823	0.69833	-0.302258	0.52619	-0.519694				314.65	24	20	394	59.8	61.963
Q12882	DPYD	Dihydropyrimidine dehydrogenase [NADP(+)]	0.0332021	-1.02071	0.825534	0.120263	0.0844921	-1.08084				33.016	15	15	52	19.6	111.4
Q8WVM0	TFB1M	Dimethyladenosine transferase 1, mitochondrial	0.0187961	1.00427	0.692791	-0.270469	0.0169383	1.13951				5.5327	2	2	8	9.2	39.542
P49326	FMO5	Dimethylaniline monooxygenase [N-oxide-forming] 5	0.0889004	-1.35253	0.006598	2.60965	0.00462455	-2.65735				9.6855	6	6	15	16.5	60.22
Q01459	CTBS	Di-N-acetylchitobiase	0.756643	-0.137646	0.877888	-0.0640148	0.864262	-0.105638				10.078	5	5	23	14.5	43.759
P16444	DPEP1	Dipeptidase 1	0.0279719	2.83795	0.0813082	-4.06233	0.000788362	4.86911	+		+	55.266	9	9	29	31.1	45.673
P53634	CTSC	Dipeptidyl peptidase 1	0.539724	-0.397197	0.268331	0.602053	0.451441	-0.698223				83.846	12	12	172	32.6	51.853
Q9UHL4	DPP7	Dipeptidyl peptidase 2	0.583306	-0.309675	0.00136667	1.01958	0.293796	-0.819466				66.804	10	10	77	23.4	54.341
Q9NY33	DPP3	Dipeptidyl peptidase 3	0.00196881	0.766957	0.785053	0.0750078	0.0309711	0.729453				272.51	24	24	253	47.2	82.588
P27487	DPP4	Dipeptidyl peptidase 4	0.103297	1.25847	0.630952	-0.573271	0.0765988	1.5451				56.748	19	19	66	25.6	88.278
Q86TI2	DPP9	Dipeptidyl peptidase 9	0.161069	0.694408	0.301839	-0.743786	0.0502033	1.0663				14.375	8	8	28	13.1	98.262
O95989	NUDT3	Diphosphoinositol polyphosphate phosphohydrolase 1	0.758349	0.105297	0.943618	0.010697	0.836768	0.0999481				9.4646	4	3	28	29.7	19.471
Q9NZJ9	NUDT4	Diphosphoinositol polyphosphate phosphohydrolase 2	0.046566	0.749696	0.277415	-0.305731	0.0806426	0.902562				10.615	6	5	28	39.4	20.306
P53602	MVD	Diphosphomevalonate decarboxylase	0.052431	1.17595	0.557681	0.380085	0.238001	0.985905				20.556	7	7	28	24	43.404
Q9H2P9	DPH5	Diphthine synthase	0.844093	-0.0933962	0.215346	0.647411	0.499069	-0.417102				2.7255	1	1	2	6.7	31.651
Q8IYB7	DIS3L2	DIS3-like exonuclease 2	0.801383	0.211719	0.717295	-0.212838	0.791534	0.318138				2.8872	6	6	8	9.6	99.278
P98082	DAB2	Disabled homolog 2	0.83502	-0.113315	0.00716111	1.71116	0.145728	-0.968894				12.971	6	6	21	10.6	82.447
Q5VWQ8	DAB2IP	Disabled homolog 2-interacting protein	0.169191	0.497683	0.0213224	-1.23986	0.0116464	1.11761				3.8265	3	3	6	3.5	131.62
Q9P265	DIP2B	Disco-interacting protein 2 homolog B	0.0346638	0.586092	0.0933812	-0.72827	0.0084104	0.950227				12.827	10	7	24	9.1	171.49
O14672	ADAM10	Disintegrin and metalloproteinase domain-containing protein 10	0.113944	0.457034	0.0344763	0.554632	0.641744	0.179718				74.232	17	17	103	30.1	84.141
Q13443	ADAM9	Disintegrin and metalloproteinase domain-containing protein 9	0.0393951	0.886669	0.951344	-0.041042	0.0809437	0.90719				4.8061	2	2	4	4	90.555
Q12959	DLG1	Disks large homolog 1	0.487118	0.492482	0.00980922	1.87078	0.633157	-0.442906				38.487	14	13	69	23.8	100.45
Q92796	DLG3	Disks large homolog 3	0.56909	0.237299	0.39347	0.432305	0.971339	0.0211465				2.9919	7	6	9	10.3	90.313
Q9Y2H0	DLGAP4	Disks large-associated protein 4	0.571832	0.295418	0.895628	-0.134104	0.467968	0.36247				8.6425	3	3	15	4.5	108.01
P26358	DNMT1	DNA (cytosine-5)-methyltransferase 1	0.0224572	1.39033	0.387761	0.820488	0.152326	0.980091				2.9637	5	5	7	3.8	183.16
Q16531	DDB1	DNA damage-binding protein 1	0.000326181	0.626027	0.161979	-0.339861	0.000580022	0.795958				143.67	35	35	426	34.7	126.97
Q6UX65	DRAM2	DNA damage-regulated autophagy modulator protein 2	0.246081	0.552022	0.113835	0.929681	0.889372	0.0871808				5.2495	1	1	3	8.3	29.766
Q9NRW3	APOBEC3C	DNA dC->dU-editing enzyme APOBEC-3C	0.497885	0.23461	0.699836	0.169235	0.754539	0.149993				2.1908	1	1	1	6.3	22.826
O00273	DFFA	DNA fragmentation factor subunit alpha	0.555403	-0.123467	0.136703	-0.47336	0.595434	0.113213				18.574	8	8	39	38.7	36.521
P18858	LIG1	DNA ligase 1	0.0926132	0.786798	0.0767689	-1.24026	0.0166959	1.40693				6.4157	5	5	14	8.6	101.73
P49916	LIG3	DNA ligase 3	0.569309	0.220744	0.869483	0.107586	0.763489	0.166951				18.534	9	9	28	10.5	112.91
P43246	MSH2	DNA mismatch repair protein Msh2	0.124406	0.851356	0.800681	-0.15184	0.18794	0.927276				24.812	14	14	51	17.5	104.74
P52701	MSH6	DNA mismatch repair protein Msh6	0.0068995	1.74645	0.270455	-0.642186	0.0141627	2.06754	+			17.513	10	10	24	11.1	152.78
P28340	POLD1	DNA polymerase delta catalytic subunit	0.180911	0.641718	0.409633	-0.310183	0.227034	0.796809				13.717	5	5	13	6.2	123.63
P49005	POLD2	DNA polymerase delta subunit 2	0.0410126	0.780234	0.402991	0.490767	0.266563	0.53485				6.5666	4	4	8	11.9	51.289
Q9NRF9	POLE3	DNA polymerase epsilon subunit 3	0.321899	-0.537358	0.000123683	2.44373	0.00425379	-1.75922		+		3.9311	2	2	7	23.1	16.859
Q92878	RAD50	DNA repair protein RAD50	0.0322653	0.880701	0.0761249	-0.577217	0.0330079	1.16931				49.583	29	29	149	25.2	153.89
P18887	XRCC1	DNA repair protein XRCC1	0.392787	0.435815	0.383415	0.748071	0.92888	0.0617793				4.7588	4	4	22	7.7	69.476
Q13426	XRCC4	DNA repair protein XRCC4	0.128872	0.575622	0.789929	0.154688	0.283979	0.498279				2.4489	1	1	3	5.1	38.286
P49736	MCM2	DNA replication licensing factor MCM2	0.0457038	1.43831	0.359945	-0.519886	0.0844115	1.69825				74.548	21	21	120	28.1	101.89
P25205	MCM3	DNA replication licensing factor MCM3	0.0408908	1.49633	0.444339	-0.416967	0.0898983	1.70481				87.091	27	27	182	41.5	90.98
P33991	MCM4	DNA replication licensing factor MCM4	0.0204571	1.78076	0.750283	0.195142	0.107653	1.68319				38.182	16	16	76	29.4	96.557
P33992	MCM5	DNA replication licensing factor MCM5	0.0800053	0.740952	0.229315	-0.658718	0.0547927	1.07031				35.6	14	14	69	25.3	82.285
Q14566	MCM6	DNA replication licensing factor MCM6	0.0292801	1.78085	0.527943	-0.272471	0.0915625	1.91709				75.688	18	18	115	30.5	92.888
P33993	MCM7	DNA replication licensing factor MCM7	0.112669	0.96959	0.794069	0.215553	0.280659	0.861813				54.729	20	20	86	37.7	81.307
P11387	TOP1	DNA topoisomerase 1	0.0167635	1.73488	0.16996	1.29357	0.249991	1.0881				87.748	22	22	164	34.4	90.725
P11388	TOP2A	DNA topoisomerase 2-alpha	0.000377381	1.43193	0.763519	-0.134582	0.00421778	1.49922	+			2.9727	15	4	6	9.9	174.38
Q02880	TOP2B	DNA topoisomerase 2-beta	0.00323128	1.02704	0.0527604	0.308908	0.0621014	0.872583				72.973	31	20	196	22.8	183.26
P27695	APEX1	DNA-(apurinic or apyrimidinic site) lyase	0.677254	0.145385	0.52977	0.268561	0.982005	0.0111044				204.69	17	17	248	60.7	35.554
P29372	MPG	DNA-3-methyladenine glycosylase	0.192263	0.713594	0.213964	-1.02411	0.0619049	1.22565				4.4842	4	4	6	19.1	32.868
Q9UPW6	SATB2	DNA-binding protein SATB2	0.897673	-0.0908346	0.282526	0.850297	0.598102	-0.515983				13.101	5	5	11	10	82.554
P78527	PRKDC	DNA-dependent protein kinase catalytic subunit	0.00414608	1.08436	0.54287	-0.180999	0.0202807	1.17486				323.31	129	129	1023	36	469.08
P24928	POLR2A	DNA-directed RNA polymerase II subunit RPB1	0.0359168	1.56701	0.474917	-0.333862	0.102655	1.73394				26.454	16	16	53	12.5	217.17
P30876	POLR2B	DNA-directed RNA polymerase II subunit RPB2	0.210336	0.694763	0.293483	0.337673	0.5012	0.525926				31.875	9	9	48	11.6	133.9
P19387	POLR2C	DNA-directed RNA polymerase II subunit RPB3	0.290163	0.55994	0.995018	-0.00417805	0.454607	0.562029				8.1287	5	5	18	28.4	31.441
O15514	POLR2D	DNA-directed RNA polymerase II subunit RPB4	0.507117	0.327981	0.223816	-0.972771	0.110731	0.814367				3.2969	2	2	2	26.8	16.311
P62487	POLR2G	DNA-directed RNA polymerase II subunit RPB7	0.839985	0.0835648	0.47114	-0.367123	0.586443	0.267126				4.047	3	3	5	26.7	19.294
P36954	POLR2I	DNA-directed RNA polymerase II subunit RPB9	0.751703	-0.286631	0.279691	1.37093	0.428322	-0.972097				34.558	2	2	16	30.4	14.523
O00411	POLRMT	DNA-directed RNA polymerase, mitochondrial	0.17471	0.564442	0.423889	0.339777	0.478368	0.394553				3.0565	2	2	4	3.1	138.62
O15160	POLR1C	DNA-directed RNA polymerases I and III subunit RPAC1	0.109934	0.558125	0.944684	0.0388177	0.226335	0.538716				17.101	8	8	36	36.7	39.249
Q9Y2S0	POLR1D	DNA-directed RNA polymerases I and III subunit RPAC2	0.190687	0.592775	0.407687	0.642197	0.656369	0.271676				2.974	1	1	7	13.5	15.237
P19388	POLR2E	DNA-directed RNA polymerases I, II, and III subunit RPABC1	0.00144222	1.07948	0.300315	-0.254018	0.00849433	1.20649				19.415	5	5	41	36.2	24.551
P52434	POLR2H	DNA-directed RNA polymerases I, II, and III subunit RPABC3	0.0301902	1.28212	0.960727	0.0216074	0.11201	1.27131				11.685	6	6	27	58	17.143
P31689	DNAJA1	DnaJ homolog subfamily A member 1	0.780316	0.206094	0.101001	2.25655	0.332407	-0.92218				38.13	9	9	75	31.2	44.868
O60884	DNAJA2	DnaJ homolog subfamily A member 2	0.842763	-0.0399378	0.603715	-0.188391	0.84065	0.0542576				51.012	16	16	93	46.6	45.745
Q96EY1	DNAJA3	DnaJ homolog subfamily A member 3, mitochondrial	0.0116519	1.66872	0.367143	-0.323603	0.0501608	1.83053				24.728	9	9	70	23.3	52.488
Q8WW22	DNAJA4	DnaJ homolog subfamily A member 4	0.268755	0.986152	0.631544	0.637273	0.528576	0.667515				2.1506	3	3	8	7.6	44.797
P25685	DNAJB1	DnaJ homolog subfamily B member 1	0.191284	0.521963	0.320045	0.683022	0.72506	0.180452				31.541	12	11	87	38.2	38.044
Q9UBS4	DNAJB11	DnaJ homolog subfamily B member 11	0.0540483	0.887064	0.0206163	0.641389	0.362743	0.566369				45.558	9	9	133	27.9	40.513
Q9NXW2	DNAJB12	DnaJ homolog subfamily B member 12	0.534248	0.581325	0.641678	-0.589186	0.43594	0.875918				2.6051	3	3	7	8.8	41.818
P25686	DNAJB2	DnaJ homolog subfamily B member 2	0.629583	-0.106406	0.253296	-0.431643	0.661048	0.109415				4.5319	2	2	12	8	35.58
Q96KC8	DNAJC1	DnaJ homolog subfamily C member 1	0.785501	0.107841	0.349357	0.584276	0.710283	-0.184297				3.1933	2	2	5	3.4	63.882
Q8IXB1	DNAJC10	DnaJ homolog subfamily C member 10	0.000199774	1.92993	0.144956	-0.5585	0.0020135	2.20918	+			17.899	10	10	50	14.8	91.079
Q9NVH1	DNAJC11	DnaJ homolog subfamily C member 11	0.327922	0.300186	0.949916	0.0201953	0.500996	0.290088				37.981	11	11	78	25	63.277
O75165	DNAJC13	DnaJ homolog subfamily C member 13	0.0318233	0.690612	0.248318	-0.490191	0.03763	0.935708				66.032	32	32	130	18.7	254.41
Q99543	DNAJC2	DnaJ homolog subfamily C member 2	0.382234	0.506772	0.942153	-0.0611699	0.474842	0.537357				5.8086	2	2	8	4	71.996
Q13217	DNAJC3	DnaJ homolog subfamily C member 3	0.0338256	1.39926	0.0184128	0.690798	0.242945	1.05386				77.101	18	18	131	49	57.579
Q9H3Z4	DNAJC5	DnaJ homolog subfamily C member 5	0.537026	0.441225	0.379846	-1.14578	0.23829	1.01412				5.2609	3	3	8	24.2	22.149
Q99615	DNAJC7	DnaJ homolog subfamily C member 7	0.0404711	1.21724	0.376256	0.31269	0.193414	1.06089				6.2028	5	5	9	12.3	56.44
O75937	DNAJC8	DnaJ homolog subfamily C member 8	0.0879223	0.645753	0.386706	0.305817	0.324345	0.492844				33.676	10	10	61	46.2	29.841
Q8WXX5	DNAJC9	DnaJ homolog subfamily C member 9	0.0461793	1.44913	0.181165	-0.385405	0.113496	1.64184				24.553	7	7	48	39.6	29.909
Q99704	DOK1	Docking protein 1	0.281135	0.413745	0.585434	0.298917	0.613395	0.264286				3.2353	1	1	1	3.3	52.391
O60496	DOK2	Docking protein 2	0.794646	-0.0720398	0.448359	0.381449	0.319574	-0.262764				2.5789	1	1	2	3.6	45.378
O60762	DPM1	Dolichol-phosphate mannosyltransferase subunit 1	0.0763048	0.996892	0.361131	0.677045	0.354681	0.65837				14.763	7	7	37	31.5	29.634
Q9P2X0	DPM3	Dolichol-phosphate mannosyltransferase subunit 3	0.233091	0.743505	0.203939	-1.14701	0.0757231	1.31701				3.4774	2	2	3	23.9	10.094
P39656	DDOST	Dolichyl-diphosphooligosaccharide--protein glycosyltransferase 48 kDa subunit	0.0698875	0.634189	0.0208935	0.370892	0.354848	0.448744				122.78	14	14	274	39.9	50.8
P04843	RPN1	Dolichyl-diphosphooligosaccharide--protein glycosyltransferase subunit 1	0.163981	0.353811	0.0241187	0.414446	0.669605	0.146588				323.31	31	31	526	55.8	68.569
P04844	RPN2	Dolichyl-diphosphooligosaccharide--protein glycosyltransferase subunit 2	0.082121	0.697202	0.981454	-0.0112492	0.217952	0.702827				323.31	25	25	369	53.2	69.283
P61803	DAD1	Dolichyl-diphosphooligosaccharide--protein glycosyltransferase subunit DAD1	0.1222	0.522274	0.895882	0.0516596	0.29822	0.496444				20.079	3	3	61	28.3	12.497
P46977	STT3A	Dolichyl-diphosphooligosaccharide--protein glycosyltransferase subunit STT3A	0.099053	0.676719	0.646562	-0.237925	0.174234	0.795681				47.575	14	14	145	18.4	80.529
Q8TCJ2	STT3B	Dolichyl-diphosphooligosaccharide--protein glycosyltransferase subunit STT3B	0.0185307	0.841765	0.698562	-0.177822	0.0659643	0.930676				38.004	9	9	78	9.7	93.673
Q9Y673	ALG5	Dolichyl-phosphate beta-glucosyltransferase	0.0345315	1.26049	0.587068	-0.244698	0.103093	1.38284				66.355	9	9	75	32.4	36.946
P49959	MRE11A	Double-strand break repair protein MRE11A	0.840359	0.0983729	0.724963	0.288108	0.942228	-0.0456812				20.655	14	14	50	29.5	80.592
O60216	RAD21	Double-strand-break repair protein rad21 homolog	0.072814	1.13823	0.111458	-0.567046	0.113411	1.42175				32.534	9	9	44	20.3	71.689
O95793	STAU1	Double-stranded RNA-binding protein Staufen homolog 1	0.449146	0.567627	0.223556	1.72235	0.76835	-0.293549				48.197	10	10	49	20.5	63.182
P55265	ADAR	Double-stranded RNA-specific adenosine deaminase	0.00336572	1.40344	0.560416	-0.15936	0.0255997	1.48312				63.185	29	29	149	30.3	136.06
O14972	DSCR3	Down syndrome critical region protein 3	0.429855	-0.184027	0.540957	0.18902	0.294066	-0.278537				15.15	5	5	39	26.3	33.01
Q14919	DRAP1	Dr1-associated corepressor	0.25999	0.489403	0.10594	0.829063	0.892822	0.0748715				3.4608	1	1	3	5.4	22.35
Q16643	DBN1	Drebrin	0.068868	0.667822	0.104316	-0.815377	0.0307383	1.07551				72.433	10	10	104	18	71.428
Q9UJU6	DBNL	Drebrin-like protein	0.000446056	0.33533	0.758421	0.0368303	0.00832581	0.316915				73.981	18	18	239	46.7	48.207
Q8TEA8	DTD1	D-tyrosyl-tRNA(Tyr) deacylase 1	0.0091753	0.775653	0.499376	-0.338553	0.0241556	0.944929				10.143	2	2	25	14.8	23.423
Q9NRD8	DUOX2	Dual oxidase 2	0.0982367	0.902374	0.78133	-0.242107	0.112405	1.02343				10.836	2	2	4	2.3	175.36
Q02750	MAP2K1	Dual specificity mitogen-activated protein kinase kinase 1	0.20582	0.562004	0.887435	0.0438509	0.378838	0.540079				14.639	14	9	31	34.9	43.439
P36507	MAP2K2	Dual specificity mitogen-activated protein kinase kinase 2	0.567457	0.11727	0.298612	0.39185	0.772899	-0.0786551				81.802	14	9	110	46.2	44.424
P46734	MAP2K3	Dual specificity mitogen-activated protein kinase kinase 3	0.000180977	1.25302	0.347676	-0.40381	0.00042303	1.45493	+			10.377	6	5	33	22.2	39.318
P45985	MAP2K4	Dual specificity mitogen-activated protein kinase kinase 4	0.8852	0.0593147	0.70017	-0.231495	0.742174	0.175062				11.967	5	5	22	19	44.287
P52564	MAP2K6	Dual specificity mitogen-activated protein kinase kinase 6	0.419626	-0.450414	0.436004	0.559081	0.33614	-0.729954				13.976	7	6	32	28.4	37.492
Q9BVJ7	DUSP23	Dual specificity protein phosphatase 23	0.545454	0.228776	0.945297	0.0356283	0.663215	0.210962				8.3116	5	5	9	38.7	16.588
P51452	DUSP3	Dual specificity protein phosphatase 3	0.38254	-0.318649	0.249183	-0.318179	0.756223	-0.159559				24.751	6	6	79	44.3	20.478
Q14203	DCTN1	Dynactin subunit 1	0.527165	-0.070387	0.384545	-0.140961	0.999505	9.34601e-05				172.3	41	41	396	41.9	141.69
Q13561	DCTN2	Dynactin subunit 2	0.00898936	-0.313492	0.15377	0.234308	0.00225014	-0.430645				127.07	19	19	297	56.4	44.23
O75935	DCTN3	Dynactin subunit 3	0.598367	-0.0637026	0.573209	-0.0625149	0.847156	-0.0324451				21.565	7	7	58	39.2	21.119
Q9UJW0	DCTN4	Dynactin subunit 4	0.777808	0.157847	0.392607	0.658098	0.828383	-0.171201				13.594	7	7	25	26.1	52.337
Q9BTE1	DCTN5	Dynactin subunit 5	0.844654	-0.0724034	0.483889	0.440071	0.576337	-0.292439				2.0926	1	1	17	5.5	20.126
O00399	DCTN6	Dynactin subunit 6	0.896859	0.0450528	0.849208	0.0535504	0.970507	0.0182776				3.3076	1	1	11	7.4	20.747
O00429	DNM1L	Dynamin-1-like protein	0.662705	0.112092	0.0711619	0.808425	0.363645	-0.29212				174.97	28	28	289	48.6	81.876
P50570	DNM2	Dynamin-2	0.0515375	0.415864	0.243268	0.316481	0.364911	0.257624				296.28	46	36	528	57.7	98.063
O60313	OPA1	Dynamin-like 120 kDa protein, mitochondrial	0.237271	0.305603	0.396417	-0.265247	0.21161	0.438227				87.934	32	32	228	39.3	111.63
Q96JB1	DNAH8	Dynein heavy chain 8, axonemal	0.990454	0.0120269	0.108563	-2.26439	0.304162	1.14422				1.8768	3	3	21	0.5	514.66
P63167	DYNLL1	Dynein light chain 1, cytoplasmic	0.0283112	0.418834	0.587915	0.0730044	0.13593	0.382332				45.974	5	2	113	64	10.366
Q96FJ2	DYNLL2	Dynein light chain 2, cytoplasmic	0.269665	-0.213548	0.996537	-0.00129477	0.312007	-0.2129				20.231	5	2	61	64	10.35
Q9NP97	DYNLRB1	Dynein light chain roadblock-type 1	0.759783	-0.0870039	0.442074	0.434597	0.419727	-0.304303				19.113	6	6	40	82.3	10.921
P63172	DYNLT1	Dynein light chain Tctex-type 1	0.154674	0.720086	0.75361	0.173165	0.346383	0.633504				6.5771	3	3	10	44.2	12.452
P51808	DYNLT3	Dynein light chain Tctex-type 3	0.102771	0.905564	0.021604	-0.744226	0.103097	1.27768				17.2	4	4	29	73.3	13.062
O75923	DYSF	Dysferlin	0.979591	0.00919374	0.0869337	-1.01223	0.26608	0.51531				19.133	16	14	33	10.1	237.29
Q03001	DST	Dystonin	0.0777123	0.71076	0.401874	0.409904	0.337687	0.505809				3.3887	5	3	4	0.9	860.65
Q9Y4J8	DTNA	Dystrobrevin alpha	0.137066	-1.05279	0.500682	0.670881	0.106531	-1.38823				8.7888	5	5	10	10.2	83.9
Q14118	DAG1	Dystroglycan	0.0146583	-1.33876	0.90615	-0.0881154	0.0647005	-1.2947				22.144	11	11	35	15.5	97.44
P11532	DMD	Dystrophin	0.00256555	-2.36127	0.487095	-0.833249	0.034858	-1.94465	+			199.61	75	74	231	25.8	426.74
Q9C0C9	UBE2O	E2/E3 hybrid ubiquitin-protein ligase UBE2O	0.677106	-0.175961	0.535413	0.535154	0.448999	-0.443538				13.943	11	11	24	12.6	141.29
P49792	RANBP2	E3 SUMO-protein ligase RanBP2	0.00615289	1.70182	0.120807	-0.505109	0.0251719	1.95437	+			120.98	55	38	255	25.4	358.2
Q14258	TRIM25	E3 ubiquitin/ISG15 ligase TRIM25	0.198017	0.699564	0.147176	0.713531	0.649414	0.342798				144.86	23	23	232	46.7	70.973
Q9Y4X5	ARIH1	E3 ubiquitin-protein ligase ARIH1	0.387734	-0.244268	0.130869	0.316448	0.303695	-0.402492				12.491	4	4	24	12	64.117
Q5VTR2	RNF20	E3 ubiquitin-protein ligase BRE1A	0.307632	0.474935	0.656095	0.291439	0.599725	0.329215				18.812	10	9	29	11.8	113.66
O75150	RNF40	E3 ubiquitin-protein ligase BRE1B	0.222306	-0.702403	0.415538	0.827146	0.164037	-1.11598				9.0791	7	6	33	7.7	113.65
Q9UNE7	STUB1	E3 ubiquitin-protein ligase CHIP	0.634384	-0.109079	0.969715	0.0170339	0.586342	-0.117596				7.9968	5	5	33	23.4	34.856
Q8TDB6	DTX3L	E3 ubiquitin-protein ligase DTX3L	0.513238	0.402063	0.456274	0.377422	0.806664	0.213352				24.254	11	11	51	17.3	83.553
Q5T447	HECTD3	E3 ubiquitin-protein ligase HECTD3	0.330995	0.624125	0.0235227	1.01555	0.893146	0.116352				22.372	13	13	39	24.7	97.112
Q7Z6Z7	HUWE1	E3 ubiquitin-protein ligase HUWE1	0.0128334	0.661162	0.112857	-0.478052	0.0135778	0.900188				166.25	45	45	244	15.4	481.89
Q96J02	ITCH	E3 ubiquitin-protein ligase Itchy homolog	0.581065	-0.31546	0.837682	-0.173293	0.747846	-0.228814				3.7811	4	4	5	5.2	102.8
Q9NX47	MARCH5	E3 ubiquitin-protein ligase MARCH5	0.0542283	0.736011	0.509088	-0.171512	0.123102	0.821767				3.8832	2	2	9	9.7	31.231
O15344	MID1	E3 ubiquitin-protein ligase Midline-1	0.377744	-0.345623	0.939682	-0.0526495	0.532489	-0.319298				2.3833	3	3	4	5.7	75.25
O75592	MYCBP2	E3 ubiquitin-protein ligase MYCBP2	0.202805	0.44011	0.353511	0.497519	0.65334	0.19135				2.1537	3	3	3	0.7	510.08
Q96PU5	NEDD4L	E3 ubiquitin-protein ligase NEDD4-like	0.449727	0.188549	0.0979364	0.542612	0.796993	-0.0827572				3.7905	2	2	3	2.3	111.93
P62877	RBX1	E3 ubiquitin-protein ligase RBX1	0.197422	0.335353	0.27783	-0.387578	0.14965	0.529142				23.941	3	3	41	30.6	12.274
Q99496	RNF2	E3 ubiquitin-protein ligase RING2	0.934272	0.044391	0.625966	-0.454332	0.701986	0.271557				5.6119	3	1	5	12.2	37.655
Q9Y508	RNF114	E3 ubiquitin-protein ligase RNF114	0.194687	0.755678	0.177637	1.27928	0.86747	0.11604				8.6409	4	4	20	26.3	25.694
Q9BV68	RNF126	E3 ubiquitin-protein ligase RNF126	0.000384557	2.21453	0.866027	-0.0499293	0.00815681	2.23949	+			5.9671	2	2	15	11.7	35.584
Q96K19	RNF170	E3 ubiquitin-protein ligase RNF170	0.170811	0.677875	0.0770034	-0.954662	0.0615558	1.15521				3.2992	2	2	3	8.9	29.814
Q63HN8	RNF213	E3 ubiquitin-protein ligase RNF213	0.00748107	1.72954	0.308161	-0.693013	0.0182024	2.07605	+			83.545	54	53	179	13.1	591.4
Q96EP0	RNF31	E3 ubiquitin-protein ligase RNF31	0.575001	0.296752	0.150577	0.955686	0.801773	-0.181091				5.8009	3	3	4	5.7	119.65
Q86TM6	SYVN1	E3 ubiquitin-protein ligase synoviolin	0.315906	0.430427	0.318915	-0.760638	0.167245	0.810746				4.1621	2	2	5	5.7	67.684
P19474	TRIM21	E3 ubiquitin-protein ligase TRIM21	0.391667	0.413373	0.228868	-0.611941	0.26171	0.719343				29.975	8	8	30	18.7	54.169
P36406	TRIM23	E3 ubiquitin-protein ligase TRIM23	0.687102	-0.281539	0.943005	-0.0724131	0.776269	-0.245333				2.1995	1	1	19	1.7	64.066
Q9UPN9	TRIM33	E3 ubiquitin-protein ligase TRIM33	0.0905211	1.04825	0.54754	0.675441	0.408045	0.710531				5.1561	3	3	4	3.2	122.53
Q9BRZ2	TRIM56	E3 ubiquitin-protein ligase TRIM56	0.999132	0.000510057	0.419318	-0.633712	0.602635	0.317366				8.7028	2	2	8	4.8	81.487
Q14669	TRIP12	E3 ubiquitin-protein ligase TRIP12	0.143485	0.819412	0.715008	-0.288889	0.226398	0.963857				16.741	8	8	26	6.3	220.43
Q5T4S7	UBR4	E3 ubiquitin-protein ligase UBR4	0.012978	0.831952	0.716955	-0.155688	0.0506999	0.909796				118.05	52	52	204	14.9	573.83
O95071	UBR5	E3 ubiquitin-protein ligase UBR5	0.0607397	0.970367	0.0821294	-1.26439	0.0105143	1.60256				2.837	7	7	9	3	309.35
Q8NHG8	ZNRF2	E3 ubiquitin-protein ligase ZNRF2	0.522678	0.313124	0.76603	0.157611	0.728673	0.234319				8.8657	2	2	3	14	24.115
O94874	UFL1	E3 UFM1-protein ligase 1	0.0100333	0.648556	0.00760344	-0.458429	0.012571	0.877771				103.36	28	28	195	42.7	89.594
Q15075	EEA1	Early endosome antigen 1	0.178225	0.238668	0.140877	-0.481749	0.0415896	0.479543				197.34	50	50	399	42.2	162.46
O00423	EML1	Echinoderm microtubule-associated protein-like 1	0.105079	-1.35354	0.53801	-0.694827	0.335495	-1.00613				69.16	15	14	42	19.4	89.86
O95834	EML2	Echinoderm microtubule-associated protein-like 2	0.628394	-0.0769436	0.0281009	0.495177	0.0621113	-0.324532				110.86	14	13	104	31.1	70.678
Q32P44	EML3	Echinoderm microtubule-associated protein-like 3	0.773481	0.0607204	0.765261	-0.106042	0.639076	0.113742				13.795	10	10	32	14.2	95.196
Q9HC35	EML4	Echinoderm microtubule-associated protein-like 4	0.0438979	0.842933	0.425879	0.16942	0.193916	0.758223				135.41	31	31	233	38.8	108.91
P49961	ENTPD1	Ectonucleoside triphosphate diphosphohydrolase 1	0.482014	0.358265	0.421367	-0.56235	0.354488	0.63944				15.627	6	6	38	14.3	57.964
O75356	ENTPD5	Ectonucleoside triphosphate diphosphohydrolase 5	0.667349	0.531184	0.169909	1.71615	0.848992	-0.326889				103.23	11	10	145	39.5	47.517
Q5MY95	ENTPD8	Ectonucleoside triphosphate diphosphohydrolase 8	0.695215	-0.148217	0.665995	0.314257	0.381549	-0.305346				5.1019	2	2	5	4.2	53.903
Q9HCE0	EPG5	Ectopic P granules protein 5 homolog	0.202425	1.01469	0.0224035	-3.12447	0.00677895	2.57692				2.3751	1	1	5	0.6	292.48
Q8N4Y2	CRACR2B	EF-hand calcium-binding domain-containing protein 4A	0.57811	0.243791	0.176583	-0.893875	0.218969	0.690729				2.4393	1	1	2	3.8	44.956
Q9BSW2	CRACR2A	EF-hand calcium-binding domain-containing protein 4B	0.238863	0.679833	0.408099	-0.676222	0.162888	1.01794				5.8768	3	3	12	10.1	45.591
Q96C19	EFHD2	EF-hand domain-containing protein D2	0.00940366	0.871766	0.492924	-0.385432	0.0250105	1.06448				110.41	15	15	243	52.9	26.697
Q12805	EFEMP1	EGF-containing fibulin-like extracellular matrix protein 1	0.00248822	1.3788	0.319038	-0.752712	0.00237179	1.75516				152.38	18	18	193	43.8	54.64
O95967	EFEMP2	EGF-containing fibulin-like extracellular matrix protein 2	0.0525888	1.06403	0.444967	-0.653712	0.0317931	1.39089				28.253	8	8	41	27.8	49.405
Q8N3D4	EHBP1L1	EH domain-binding protein 1-like protein 1	0.652987	0.110686	0.0171946	-0.840491	0.080534	0.530932				15.123	10	9	23	10.6	161.85
Q9H4M9	EHD1	EH domain-containing protein 1	0.0327028	-0.487393	0.544705	0.195059	0.0682849	-0.584922				177.9	26	19	288	70.6	60.626
Q9NZN4	EHD2	EH domain-containing protein 2	0.000606838	-1.80539	0.897694	0.0900348	0.0074462	-1.85041	+			252.96	32	28	503	70.7	61.161
Q9H223	EHD4	EH domain-containing protein 4	0.572058	-0.142087	0.0596741	0.412323	0.325643	-0.348249				146.36	25	19	241	59	61.174
Q9Y3C4	TPRKB	EKC/KEOPS complex subunit TPRKB	0.0450868	0.937298	0.124123	-0.435777	0.0819229	1.15519				4.7962	4	4	17	36.6	19.661
P15502	ELN	Elastin	0.635837	0.368668	0.490327	0.789271	0.979548	-0.0259674				6.6112	2	2	13	4.6	68.468
Q15717	ELAVL1	ELAV-like protein 1	0.955203	0.034514	0.227325	1.35883	0.433919	-0.644899				51.498	11	11	139	45.1	36.091
Q9Y6R1	SLC4A4	Electrogenic sodium bicarbonate cotransporter 1	0.0865472	-1.3459	0.171754	1.1408	0.0664612	-1.91629				37.071	11	11	36	14.1	121.46
P13804	ETFA	Electron transfer flavoprotein subunit alpha, mitochondrial	0.563301	-0.283772	0.179824	1.09714	0.214983	-0.832341				165.28	15	15	287	58.3	35.079
P38117	ETFB	Electron transfer flavoprotein subunit beta	0.597994	-0.233788	0.176164	1.02114	0.22112	-0.744359				144.68	17	17	405	61.2	27.843
Q16134	ETFDH	Electron transfer flavoprotein-ubiquinone oxidoreductase, mitochondrial	0.0583304	-1.08145	0.365005	0.841151	0.046764	-1.50202				51.204	15	15	128	28	68.495
Q8IUD2	ERC1	ELKS/Rab6-interacting/CAST family member 1	0.165067	0.388455	0.71772	0.166999	0.431786	0.304955				23.934	14	10	50	15.9	128.08
P68104	EEF1A1	Elongation factor 1-alpha 1	0.0311307	0.42095	0.514349	0.196223	0.209916	0.322838				323.31	28	16	918	64.5	50.14
P24534	EEF1B2	Elongation factor 1-beta	0.771744	-0.188405	0.190728	1.59167	0.264576	-0.98424				126.17	9	8	199	54.7	24.763
P29692	EEF1D	Elongation factor 1-delta	0.205007	0.266978	0.164271	0.440044	0.865454	0.0469559				174.61	12	11	217	51.6	31.121
P26641	EEF1G	Elongation factor 1-gamma	0.00305468	0.788102	0.527605	-0.175332	0.0193394	0.875768				155.39	18	18	426	42.8	50.118
P13639	EEF2	Elongation factor 2	0.0143749	0.566091	0.191292	0.211776	0.141765	0.460203				323.31	49	48	1306	57.5	95.337
Q96RP9	GFM1	Elongation factor G, mitochondrial	0.0499261	1.26137	0.641957	0.251881	0.208564	1.13543				35.922	19	19	116	33.7	83.471
P43897	TSFM	Elongation factor Ts, mitochondrial	0.0338772	0.796254	0.800511	-0.0787741	0.109821	0.835641				41.129	9	9	68	32.3	35.39
Q7Z2Z2	EFTUD1	Elongation factor Tu GTP-binding domain-containing protein 1	0.709539	0.206471	0.829206	0.133573	0.856396	0.139685				15.584	11	11	49	12.4	125.43
P49411	TUFM	Elongation factor Tu, mitochondrial	0.710963	0.153255	0.339848	0.619475	0.786895	-0.156482				323.31	32	32	810	70.8	49.541
Q9BW60	ELOVL1	Elongation of very long chain fatty acids protein 1	0.0725321	1.08672	0.377893	-0.552349	0.0757063	1.36289				8.6053	2	2	13	9.7	32.662
O95163	IKBKAP	Elongator complex protein 1	0.0387289	1.13055	0.182126	-0.430163	0.0832611	1.34563				17.971	10	10	24	10.5	150.25
Q6IA86	ELP2	Elongator complex protein 2	0.342712	0.432588	0.378239	-0.613171	0.180732	0.739174				2.7474	2	2	3	2.9	92.499
P50402	EMD	Emerin	0.499506	-0.266659	0.902387	-0.0909863	0.619133	-0.221165				42.448	8	8	51	44.5	28.994
Q9Y6C2	EMILIN1	EMILIN-1	0.276856	-0.286757	0.482418	-0.288374	0.671198	-0.14257				323.31	38	38	752	46.5	106.67
Q9BXX0	EMILIN2	EMILIN-2	0.945041	-0.0294151	0.0298075	-0.980619	0.402393	0.460894				26.867	14	14	33	19.4	115.69
Q9UI08	EVL	Ena/VASP-like protein	0.252877	0.782239	0.681871	0.139853	0.464792	0.712313				18.52	6	5	41	21.6	44.619
P17813	ENG	Endoglin	0.000128225	2.31291	0.203592	-0.945421	0.000471517	2.78562	+		+	7.7961	5	5	16	11.7	70.577
O94919	ENDOD1	Endonuclease domain-containing 1 protein	0.993426	0.00231218	0.991864	0.00462596	0.999998	-7.94729e-07				71.918	9	9	59	31.8	55.016
Q14249	ENDOG	Endonuclease G, mitochondrial	0.766043	-0.149043	0.139214	0.933264	0.341161	-0.615675				5.5723	4	4	11	16.8	32.62
Q99961	SH3GL1	Endophilin-A2	0.123142	0.275718	0.585345	-0.120492	0.131191	0.335964				33.564	10	7	113	29.1	41.489
Q9Y371	SH3GLB1	Endophilin-B1	0.7896	0.0320346	0.100647	0.331572	0.362186	-0.133751				45.352	12	11	109	37	40.796
Q9NR46	SH3GLB2	Endophilin-B2	0.309784	-0.311806	0.296493	0.637973	0.140283	-0.630792				52.018	13	12	86	44.3	43.973
Q9NZ08	ERAP1	Endoplasmic reticulum aminopeptidase 1	0.099799	1.17861	0.771469	-0.0980291	0.230226	1.22762				164.24	35	35	349	42.3	107.23
Q6P179	ERAP2	Endoplasmic reticulum aminopeptidase 2	0.0619024	1.49894	0.00302117	2.86023	0.935472	0.0688219				25.643	18	18	66	21.8	110.46
Q96DZ1	ERLEC1	Endoplasmic reticulum lectin 1	0.0396086	1.17152	0.957017	-0.0186456	0.141571	1.18085				8.4609	7	7	34	20.3	54.858
Q9UKM7	MAN1B1	Endoplasmic reticulum mannosyl-oligosaccharide 1,2-alpha-mannosidase	0.392488	0.415664	0.316438	0.706598	0.923191	0.0623646				4.5185	2	2	5	3.9	79.579
Q7Z2K6	ERMP1	Endoplasmic reticulum metallopeptidase 1	0.0915038	0.847556	0.405349	0.257946	0.308421	0.718583				45.833	10	10	50	17.4	100.23
P30040	ERP29	Endoplasmic reticulum resident protein 29	0.513129	-0.572961	0.125345	2.585	0.10871	-1.86546				52.034	10	10	190	46	28.993
Q9BS26	ERP44	Endoplasmic reticulum resident protein 44	0.203119	0.391935	0.0950314	0.630027	0.850993	0.076921				189.75	16	16	248	53.9	46.971
Q969X5	ERGIC1	Endoplasmic reticulum-Golgi intermediate compartment protein 1	0.119506	1.05683	0.0264031	0.798026	0.482456	0.657819				12.203	7	7	57	23.8	32.592
Q96RQ1	ERGIC2	Endoplasmic reticulum-Golgi intermediate compartment protein 2	0.228089	0.560293	0.657406	-0.263154	0.249931	0.69187				19.029	3	3	8	12.5	42.548
Q9Y282	ERGIC3	Endoplasmic reticulum-Golgi intermediate compartment protein 3	0.00538762	1.83691	0.219191	-0.333756	0.0311748	2.00379	+			3.2256	2	2	17	5.7	43.222
P14625	HSP90B1	Endoplasmin	0.221179	0.43179	0.00788677	0.796296	0.940846	0.033642				323.31	58	56	1652	64.3	92.468
O60869	EDF1	Endothelial differentiation-related factor 1	0.659865	0.304348	0.105437	1.55955	0.610388	-0.475428				8.04	2	2	27	18.2	16.368
Q9UNN8	PROCR	Endothelial protein C receptor	0.78844	-0.18237	0.0360315	1.83171	0.226119	-1.09822				9.9071	2	2	32	9.2	26.671
P42892	ECE1	Endothelin-converting enzyme 1	0.444908	-0.36661	0.316984	0.874962	0.196058	-0.80409				6.4166	3	3	8	5.6	87.163
Q92556	ELMO1	Engulfment and cell motility protein 1	0.99133	-0.00313902	0.0436305	-0.791965	0.285339	0.392844				12.929	12	10	70	21	83.829
Q96JJ3	ELMO2	Engulfment and cell motility protein 2	0.103341	0.761872	0.0551359	-1.14028	0.0392491	1.33201				4.2076	6	4	8	11.4	82.614
Q96BJ8	ELMO3	Engulfment and cell motility protein 3	0.480946	0.447365	0.777483	-0.335213	0.46561	0.614972				11.38	8	8	28	13.9	81.466
Q6P2E9	EDC4	Enhancer of mRNA-decapping protein 4	0.00266247	1.2121	0.183774	0.23493	0.0469921	1.09463				64.835	25	25	104	28.8	151.66
P84090	ERH	Enhancer of rudimentary homolog	0.00807611	0.877173	0.170358	-0.496452	0.0132215	1.1254				42.451	5	5	76	49	12.259
Q9UHY7	ENOPH1	Enolase-phosphatase E1	0.100498	0.675028	0.169093	0.767071	0.586813	0.291492				33.672	6	6	81	37.9	28.932
P42126	ECI1	Enoyl-CoA delta isomerase 1, mitochondrial	0.0970829	0.323573	0.077182	-0.248471	0.0965786	0.447808				51.701	5	5	91	22.5	32.816
O75521	ECI2	Enoyl-CoA delta isomerase 2, mitochondrial	0.711075	-0.378838	0.0889869	2.31692	0.273989	-1.5373				68.176	11	11	112	41.1	43.585
Q86YB7	ECHDC2	Enoyl-CoA hydratase domain-containing protein 2, mitochondrial	0.311939	-0.677334	0.475988	0.672677	0.242117	-1.01367				7.6039	2	2	17	12	31.126
Q96DC8	ECHDC3	Enoyl-CoA hydratase domain-containing protein 3, mitochondrial	0.373959	-0.489749	0.0476785	1.54529	0.0325734	-1.2624				8.8068	3	3	12	15.5	32.633
P30084	ECHS1	Enoyl-CoA hydratase, mitochondrial	0.943229	-0.0299125	0.328488	0.638027	0.547714	-0.348926				208.12	19	19	345	62.1	31.387
Q14244	MAP7	Ensconsin	0.0533566	1.20836	0.147867	-1.28115	0.0304593	1.84893				2.7035	4	3	14	6	84.051
Q92817	EVPL	Envoplakin	0.0191474	1.14406	0.515124	0.558153	0.0925813	0.864988				4.1858	4	4	5	3.1	231.6
P12724	RNASE3	Eosinophil cationic protein	0.424044	0.545229	0.00804556	1.51931	0.814056	-0.214427				56.872	8	8	115	41.9	18.385
P11678	EPX	Eosinophil peroxidase	0.053096	0.848859	0.00120575	1.35048	0.733745	0.173617				288.4	31	28	383	37.5	81.04
P29317	EPHA2	Ephrin type-A receptor 2	0.0668885	1.01427	0.632803	-0.451968	0.0281009	1.24025				5.4652	6	4	10	8.1	108.27
P29323	EPHB2	Ephrin type-B receptor 2	0.378437	0.661105	0.147214	-1.02114	0.267153	1.17168				16.181	10	7	40	12.3	117.49
P54753	EPHB3	Ephrin type-B receptor 3	0.000900231	1.78546	0.643165	-0.269317	0.00663245	1.92012	+			14.393	10	5	17	15.7	110.33
P98172	EFNB1	Ephrin-B1	0.245401	0.506935	0.0651594	-0.915421	0.0874326	0.964645				15.27	5	5	15	26	38.006
P00533	EGFR	Epidermal growth factor receptor	0.537796	0.102104	0.847921	-0.0543709	0.477498	0.12929				15.266	8	8	36	9.1	134.28
Q12929	EPS8	Epidermal growth factor receptor kinase substrate 8	0.00472293	1.2483	0.294883	0.581824	0.0932763	0.957389				29.472	13	13	69	24.3	91.88
Q8TE68	EPS8L1	Epidermal growth factor receptor kinase substrate 8-like protein 1	0.00291112	2.09889	0.348395	1.09691	0.0182533	1.55044	+			11.904	7	7	16	12.9	80.25
Q9H6S3	EPS8L2	Epidermal growth factor receptor kinase substrate 8-like protein 2	0.00246508	1.37221	0.258795	0.647707	0.0732362	1.04836				60.222	17	17	73	37.8	80.62
Q8TE67	EPS8L3	Epidermal growth factor receptor kinase substrate 8-like protein 3	0.254541	0.994443	0.349017	0.78961	0.6252	0.599638				66.121	17	17	103	36.9	66.86
P42566	EPS15	Epidermal growth factor receptor substrate 15	0.101486	0.875606	0.620464	-0.143819	0.213417	0.947515				55.471	24	24	166	35.2	98.655
Q9UBC2	EPS15L1	Epidermal growth factor receptor substrate 15-like 1	0.0410466	0.298044	0.40476	-0.209805	0.0509883	0.402947				64.263	22	22	117	34.4	94.254
P61916	NPC2	Epididymal secretory protein E1	0.991584	-0.00259542	8.16527e-05	0.504109	0.453298	-0.25465				43.885	6	6	84	43	16.57
P58107	EPPK1	Epiplakin	0.313342	0.416514	0.689043	-0.102585	0.431012	0.467806				323.31	93	85	668	50.1	555.61
P16422	EPCAM	Epithelial cell adhesion molecule	0.154025	1.39238	0.420452	0.372604	0.384717	1.20608				86.614	11	11	157	42.7	34.932
Q6NXG1	ESRP1	Epithelial splicing regulatory protein 1	0.0612041	1.19996	0.15105	-0.52188	0.106522	1.4609				72.037	11	9	63	24.2	75.585
Q9H6T0	ESRP2	Epithelial splicing regulatory protein 2	0.621902	-0.404634	0.0232517	-2.50136	0.313614	0.846046				5.7784	6	4	5	9.1	78.4
P07099	EPHX1	Epoxide hydrolase 1	0.900743	-0.0550326	0.242094	-0.464747	0.77258	0.177341				84.421	19	19	142	45.5	52.948
O43556	SGCE	Epsilon-sarcoglycan	0.0224415	-1.34277	0.330054	-0.8801	0.231061	-0.90272				4.1808	3	3	7	9.6	49.85
Q9Y6I3	EPN1	Epsin-1	0.474434	0.361693	0.507159	0.336796	0.767969	0.193295				21.524	6	5	29	13.2	60.293
Q8N766	EMC1	ER membrane protein complex subunit 1	0.0250993	1.25682	0.0726138	-0.571581	0.0522554	1.54262				49.935	18	18	78	25.9	111.76
Q15006	EMC2	ER membrane protein complex subunit 2	0.398671	0.4142	0.995249	0.00243918	0.554928	0.412981				20.446	5	5	31	23.2	34.833
Q9P0I2	EMC3	ER membrane protein complex subunit 3	0.125244	0.626579	0.807164	0.102641	0.321785	0.575258				5.0073	3	3	11	16.5	29.952
Q5J8M3	EMC4	ER membrane protein complex subunit 4	0.622487	0.226922	0.340795	0.475404	0.986723	-0.0107799				7.979	2	2	8	15.8	20.086
Q9BV81	EMC6	ER membrane protein complex subunit 6	0.00448577	1.62097	0.0558375	-1.14248	0.00406913	2.19221	+			5.5269	2	2	9	20.9	12.017
Q9NPA0	EMC7	ER membrane protein complex subunit 7	0.0288786	1.19259	0.433248	-0.174972	0.0977765	1.28008				9.7326	5	5	27	35.5	26.47
O43402	EMC8	ER membrane protein complex subunit 8	0.197145	0.84405	0.32346	0.751498	0.605321	0.468301				3.5671	3	3	16	20.5	23.773
O15083	ERC2	ERC protein 2	0.126687	-1.32741	0.709478	0.268049	0.231669	-1.46144				3.2626	6	2	12	6	110.56
O75477	ERLIN1	Erlin-1	0.465638	0.278629	0.017577	1.09236	0.581928	-0.267552				43.317	9	7	67	23.1	38.925
O94905	ERLIN2	Erlin-2	0.105532	0.260056	0.876705	-0.023145	0.230941	0.271629				70.418	16	14	203	51.3	37.839
Q96HE7	ERO1L	ERO1-like protein alpha	0.000315331	1.71722	0.625617	0.260474	0.00975413	1.58698	+			276.1	20	19	317	53	54.392
P27105	STOM	Erythrocyte band 7 integral membrane protein	0.709836	-0.146014	0.914686	0.0687313	0.746486	-0.180379				178.71	13	13	173	53.5	31.73
P16452	EPB42	Erythrocyte membrane protein band 4.2	0.718309	-0.286778	0.238643	1.59405	0.126872	-1.0838				72.005	11	11	25	20.1	77.008
P30042	C21orf33	ES1 protein homolog, mitochondrial	0.715818	-0.106979	0.172888	0.66901	0.25822	-0.441484				43.782	7	7	122	42.9	28.17
Q9H0W9	C11orf54	Ester hydrolase C11orf54	0.318266	0.662186	0.826829	-0.151321	0.408306	0.737847				76.391	9	9	83	46	35.117
Q8NBQ5	HSD17B11	Estradiol 17-beta-dehydrogenase 11	0.687094	0.279882	0.355938	0.674509	0.953429	-0.0573723				59.837	12	12	186	55.3	32.935
Q53GQ0	HSD17B12	Estradiol 17-beta-dehydrogenase 12	0.00616479	1.1297	0.369114	0.232776	0.0718014	1.01332				49.197	11	11	151	42	34.324
P37059	HSD17B2	Estradiol 17-beta-dehydrogenase 2	0.944558	-0.0572494	0.00200137	2.7995	0.163046	-1.457				55.599	13	13	68	42.9	42.785
Q92506	HSD17B8	Estradiol 17-beta-dehydrogenase 8	0.349033	-0.610868	0.242025	1.35113	0.154782	-1.28643				45.872	5	5	52	26.4	26.973
Q9HBU6	ETNK1	Ethanolamine kinase 1	0.613226	-0.193446	0.25114	0.620394	0.24785	-0.503643				2.7202	1	1	5	3.8	50.968
Q99447	PCYT2	Ethanolamine-phosphate cytidylyltransferase	0.162185	-0.576541	0.496253	0.123333	0.275608	-0.638208				13.003	6	6	28	23.1	43.835
Q9C0D9	EPT1	Ethanolaminephosphotransferase 1	0.0390683	1.06257	0.417912	-0.571052	0.0606899	1.3481				2.0259	2	2	10	4.5	45.228
Q9NTX5	ECHDC1	Ethylmalonyl-CoA decarboxylase	0.274654	-0.253269	0.163012	0.59548	0.0524319	-0.551009				40.939	11	11	100	53.7	33.698
P60842	EIF4A1	Eukaryotic initiation factor 4A-I	0.00309113	0.533829	0.587736	-0.112846	0.0185428	0.590252				283.71	28	14	665	62.3	46.153
Q14240	EIF4A2	Eukaryotic initiation factor 4A-II	0.311075	-0.141774	0.00213572	0.54369	0.00999351	-0.413619				132.28	27	13	178	67.3	46.402
P38919	EIF4A3	Eukaryotic initiation factor 4A-III	0.0860125	0.77657	0.679035	0.0523914	0.240747	0.750374				67.091	23	20	180	59.1	46.871
P15170	GSPT1	Eukaryotic peptide chain release factor GTP-binding subunit ERF3A	0.016853	0.533498	0.216093	0.192878	0.148986	0.437059				76.488	19	19	165	40.1	55.755
P62495	ETF1	Eukaryotic peptide chain release factor subunit 1	0.0129258	0.441661	0.10456	-0.407937	0.00826058	0.64563				80.966	15	15	190	50.8	49.03
O43324	EEF1E1	Eukaryotic translation elongation factor 1 epsilon-1	0.00211997	0.697842	0.341068	0.16429	0.0453949	0.615698				13.097	5	5	41	29.3	19.81
P41567	EIF1	Eukaryotic translation initiation factor 1	0.690085	0.193145	0.429203	0.701097	0.814595	-0.157404				65.494	5	5	27	62.8	12.732
O14602	EIF1AY	Eukaryotic translation initiation factor 1A, Y-chromosomal	0.77433	-0.20403	0.820364	-0.292998	0.948087	-0.0575309				17.599	4	1	11	25.7	16.442
P05198	EIF2S1	Eukaryotic translation initiation factor 2 subunit 1	0.000584899	0.677653	0.18695	-0.208382	0.00278129	0.781844				150.31	24	24	250	69.2	36.112
P20042	EIF2S2	Eukaryotic translation initiation factor 2 subunit 2	0.00102421	0.960961	0.0501961	-0.672671	0.000792083	1.2973				105.2	19	19	152	50.2	38.388
P41091	EIF2S3	Eukaryotic translation initiation factor 2 subunit 3	0.00307681	0.505198	0.0850554	0.260173	0.0876683	0.375111				206.95	19	19	300	49.6	51.109
Q9BY44	EIF2A	Eukaryotic translation initiation factor 2A	0.0644946	0.693923	0.230138	0.425921	0.328536	0.480962				30.58	16	16	77	39.5	64.989
Q14152	EIF3A	Eukaryotic translation initiation factor 3 subunit A	0.0602725	0.48345	0.715944	-0.100526	0.142654	0.533713				236.11	57	57	496	41	166.57
P55884	EIF3B	Eukaryotic translation initiation factor 3 subunit B	0.0787781	0.535371	0.394565	0.141097	0.276733	0.464822				162.11	27	27	247	46.9	92.48
Q99613	EIF3C	Eukaryotic translation initiation factor 3 subunit C	0.0444613	0.48993	0.406	-0.308677	0.0602654	0.644268				229.62	25	25	317	28.7	105.34
O15371	EIF3D	Eukaryotic translation initiation factor 3 subunit D	0.110595	0.410661	0.183414	0.352096	0.49617	0.234613				81.096	19	19	142	41.8	63.972
P60228	EIF3E	Eukaryotic translation initiation factor 3 subunit E	0.0614949	0.732913	0.637191	0.138334	0.226016	0.663746				63.196	17	17	201	45.4	52.22
O00303	EIF3F	Eukaryotic translation initiation factor 3 subunit F	0.0476898	0.447626	0.961993	0.00955264	0.148909	0.44285				77.147	11	11	127	41.5	37.563
O75821	EIF3G	Eukaryotic translation initiation factor 3 subunit G	0.354249	0.627231	0.217931	1.09343	0.931447	0.0805187				94.357	9	9	79	33.8	35.611
O15372	EIF3H	Eukaryotic translation initiation factor 3 subunit H	0.0636718	0.984764	0.360392	-0.245072	0.141641	1.1073				63.598	16	16	97	56.2	39.93
Q13347	EIF3I	Eukaryotic translation initiation factor 3 subunit I	0.0642733	0.330077	0.1676	0.18674	0.314416	0.236707				140.03	13	13	165	57.5	36.501
O75822	EIF3J	Eukaryotic translation initiation factor 3 subunit J	0.0114728	1.11652	0.108752	-0.63943	0.0205298	1.43624				53.934	12	12	118	47.3	29.062
Q9UBQ5	EIF3K	Eukaryotic translation initiation factor 3 subunit K	0.343878	0.269444	0.635476	0.152135	0.618555	0.193377				28.502	9	9	80	53.7	25.059
Q9Y262	EIF3L	Eukaryotic translation initiation factor 3 subunit L	0.0874207	0.945885	0.546879	-0.229985	0.177107	1.06088				88.656	18	18	191	35.1	66.726
Q7L2H7	EIF3M	Eukaryotic translation initiation factor 3 subunit M	0.0254253	0.677983	0.682383	-0.11759	0.0847839	0.736778				57.582	13	13	167	36.1	42.502
Q04637	EIF4G1	Eukaryotic translation initiation factor 4 gamma 1	0.00121157	1.09574	0.308694	-0.372614	0.00616704	1.28205				215.14	44	39	361	31.6	175.49
P78344	EIF4G2	Eukaryotic translation initiation factor 4 gamma 2	0.000278	0.481747	0.232721	-0.256233	6.39394e-05	0.609863				64.175	24	24	194	32.1	102.36
O43432	EIF4G3	Eukaryotic translation initiation factor 4 gamma 3	0.242228	0.510995	0.881517	0.092111	0.406749	0.464939				4.7962	11	6	15	8.6	176.65
P23588	EIF4B	Eukaryotic translation initiation factor 4B	0.0270702	0.706827	0.577583	-0.31553	0.0564968	0.864593				56.236	13	13	98	25.7	69.15
P06730	EIF4E	Eukaryotic translation initiation factor 4E	0.0166117	0.431235	0.215222	0.249321	0.173789	0.306574				33.166	7	7	82	40.1	25.097
Q13541	EIF4EBP1	Eukaryotic translation initiation factor 4E-binding protein 1	0.284236	0.617769	0.0719063	-1.6296	0.0376462	1.43257				2.4742	1	1	7	11	12.58
Q15056	EIF4H	Eukaryotic translation initiation factor 4H	0.0150806	0.545703	0.321983	-0.207475	0.0311311	0.64944				53.031	9	9	81	44.4	27.385
P55010	EIF5	Eukaryotic translation initiation factor 5	0.706202	0.121716	0.066021	0.966373	0.384703	-0.361471				50.218	14	14	149	34.3	49.222
P63241	EIF5A	Eukaryotic translation initiation factor 5A-1	0.689895	0.112427	0.637114	0.194395	0.969825	0.0152291				287.63	16	16	361	78.6	16.832
O60841	EIF5B	Eukaryotic translation initiation factor 5B	0.0751146	0.730946	0.311238	0.436849	0.359437	0.512522				63.797	21	21	141	23.2	138.83
P56537	EIF6	Eukaryotic translation initiation factor 6	0.0151223	0.67723	0.501025	0.220016	0.114103	0.567222				192.12	8	8	131	60	26.599
Q9BQ95	ECSIT	Evolutionarily conserved signaling intermediate in Toll pathway, mitochondrial	0.514574	0.44763	0.0861825	-1.51005	0.126218	1.20265				2.7509	2	2	10	10.2	49.148
Q9NV70	EXOC1	Exocyst complex component 1	0.186773	0.387662	0.406661	-0.301287	0.170648	0.538305				29.71	15	15	45	22.7	101.98
Q96KP1	EXOC2	Exocyst complex component 2	0.0941419	0.426384	0.148268	-0.454082	0.0513279	0.653425				9.7279	11	11	35	14.1	104.07
O60645	EXOC3	Exocyst complex component 3	0.00434197	0.827549	0.920396	-0.03578	0.0295002	0.845439				12.454	9	9	27	14.8	86.844
Q96A65	EXOC4	Exocyst complex component 4	0.0770555	0.274275	0.310926	-0.294374	0.0314034	0.421463				31.193	13	13	90	18.5	110.5
O00471	EXOC5	Exocyst complex component 5	0.36149	0.256448	0.561264	-0.310532	0.269692	0.411714				23.841	13	13	54	23.2	81.852
Q9Y2D4	EXOC6B	Exocyst complex component 6B	0.262687	0.307559	0.222372	0.296255	0.665278	0.159431				5.6367	3	3	4	4.8	94.2
Q9UPT5	EXOC7	Exocyst complex component 7	0.239188	0.214192	0.390074	-0.189489	0.178905	0.308936				16.523	12	12	45	21.1	83.381
Q8IYI6	EXOC8	Exocyst complex component 8	0.143978	0.728788	0.620801	-0.381987	0.177605	0.919781				6.0778	4	4	12	6.8	81.798
Q9NVH0	EXD2	Exonuclease 3-5 domain-containing protein 2	0.673152	0.198293	0.593288	-0.284381	0.585975	0.340483				5.255	2	2	15	4.2	70.352
Q5RKV6	EXOSC6	Exosome complex component MTR3	0.00160741	1.6943	0.989467	0.00511392	0.0209893	1.69174	+			11.693	3	3	9	21.7	28.235
Q13868	EXOSC2	Exosome complex component RRP4	0.128193	-0.544455	0.0167836	-0.958062	0.875073	-0.0654243				8.3903	4	4	16	18.4	32.789
Q9NQT5	EXOSC3	Exosome complex component RRP40	0.714886	-0.178428	0.698707	-0.275468	0.95192	-0.0406939				5.4351	3	3	6	14.5	29.572
Q9NPD3	EXOSC4	Exosome complex component RRP41	0.437932	0.493234	0.338339	0.980685	0.9969	0.00289186				4.1442	2	2	11	10.6	26.383
Q15024	EXOSC7	Exosome complex component RRP42	0.0261315	1.23528	0.22995	-0.804845	0.0314738	1.6377				5.7912	5	5	9	28.5	31.821
Q96B26	EXOSC8	Exosome complex component RRP43	0.007705	1.31695	0.996278	-0.00127633	0.0570739	1.31759				1.8483	2	2	6	17.4	30.039
Q06265	EXOSC9	Exosome complex component RRP45	0.00552138	1.40924	0.478444	-0.230312	0.0278731	1.52439				7.348	5	5	29	14.6	48.948
Q9NQT4	EXOSC5	Exosome complex component RRP46	0.0244759	0.817823	0.910934	-0.0574881	0.0906121	0.846567				3.6102	2	2	5	11.1	25.249
Q9Y2L1	DIS3	Exosome complex exonuclease RRP44	0.00577609	1.98398	0.120182	0.398891	0.0695574	1.78454	+			34.544	14	14	79	21.1	109
Q01780	EXOSC10	Exosome component 10	0.176929	0.651675	0.53771	-0.271817	0.241874	0.787583				13.311	8	8	20	14	100.83
O14980	XPO1	Exportin-1	0.0106051	0.884079	0.34294	-0.279958	0.0297222	1.02406				144.48	27	27	243	32.7	123.38
P55060	CSE1L	Exportin-2	0.00279948	0.743615	0.405667	-0.274267	0.00493685	0.880748				115.1	27	27	279	32.6	110.42
Q9C0E2	XPO4	Exportin-4	0.0560885	0.933902	0.485901	-0.40556	0.0676574	1.13668				7.5592	2	2	5	3	130.14
Q9HAV4	XPO5	Exportin-5	0.0340393	0.810905	0.495617	0.366466	0.151627	0.627672				1.9504	4	4	4	4.1	136.31
Q9UIA9	XPO7	Exportin-7	0.324207	0.363365	0.00977965	-1.08821	0.0570558	0.907472				35.674	17	17	78	22.2	123.91
O43592	XPOT	Exportin-T	0.0121825	1.06509	0.0147522	-1.24848	0.0015195	1.68933				3.637	5	5	7	6.5	109.96
Q9BSJ8	ESYT1	Extended synaptotagmin-1	0.255806	0.127192	0.0492135	-0.391202	0.0237172	0.322793				140.56	34	34	388	43.3	122.85
A0FGR8	ESYT2	Extended synaptotagmin-2	0.447931	0.159852	0.463536	0.1852	0.815383	0.067252				38.115	15	15	69	22.6	102.36
Q16610	ECM1	Extracellular matrix protein 1	0.447391	-0.246173	0.000330142	-1.20685	0.350022	0.357252				9.2278	6	6	31	13.1	60.673
P08294	SOD3	Extracellular superoxide dismutase [Cu-Zn]	0.0141945	-1.51634	0.758891	0.329288	0.0465461	-1.68099				100.01	7	7	83	37.1	25.851
P15311	EZR	Ezrin	0.0259992	0.597005	0.21201	0.423529	0.239522	0.38524				323.31	38	25	471	55.3	69.412
Q9Y5B9	SUPT16H	FACT complex subunit SPT16	0.0125684	1.08347	0.970725	0.0103099	0.0700471	1.07832				112.78	27	27	178	25.1	119.91
Q08945	SSRP1	FACT complex subunit SSRP1	0.0222047	1.3838	0.679073	0.118044	0.118329	1.32478				70.04	14	14	122	26.2	81.074
P52907	CAPZA1	F-actin-capping protein subunit alpha-1	0.621531	0.11671	0.0568929	0.658219	0.484062	-0.212399				226.74	14	12	314	71	32.922
P47755	CAPZA2	F-actin-capping protein subunit alpha-2	0.319463	-0.139351	0.00105808	-0.276241	0.994766	-0.0012304				196.43	15	13	321	74.8	32.949
P47756	CAPZB	F-actin-capping protein subunit beta	0.0981733	0.118741	0.277228	-0.130996	0.0283885	0.184239				247.66	17	17	381	54.2	31.35
P23610	F8A1	Factor VIII intron 22 protein	0.490387	0.215504	0.595565	0.222377	0.808538	0.104315				2.0898	1	1	2	3	39.103
Q8NFF5	FLAD1	FAD synthase	0.682771	0.487296	0.492447	1.18042	0.950916	-0.102913				7.185	4	4	27	12.8	65.265
Q96CU9	FOXRED1	FAD-dependent oxidoreductase domain-containing protein 1	0.436712	0.594814	0.984727	-0.0230122	0.537306	0.60632				2.5339	3	3	6	8	53.811
P55789	GFER	FAD-linked sulfhydryl oxidase ALR	0.471941	0.359799	0.614936	-0.409616	0.396912	0.564607				3.1121	3	3	6	24.4	23.449
Q96AE4	FUBP1	Far upstream element-binding protein 1	0.0893586	0.462573	0.963888	-0.0129808	0.224411	0.469063				116.69	19	17	232	32.3	67.56
Q92945	KHSRP	Far upstream element-binding protein 2	0.000732804	0.842572	0.953081	0.0184603	0.00825226	0.833342				199.5	24	22	380	47.5	73.114
Q96I24	FUBP3	Far upstream element-binding protein 3	0.000104876	1.02259	0.00650842	0.44804	0.0134576	0.798573				83.026	18	18	76	44.4	61.64
P14324	FDPS	Farnesyl pyrophosphate synthase	0.0113484	0.948896	0.317316	0.469012	0.14386	0.71439				37.354	7	7	123	17.4	48.275
Q13158	FADD	FAS-associated death domain protein	0.303581	0.690441	0.650401	0.377006	0.595372	0.501939				4.9879	2	2	9	21.2	23.279
Q9UNN5	FAF1	FAS-associated factor 1	0.00739914	1.20988	0.371394	-0.259624	0.0334462	1.3397				10.398	6	6	15	15.5	73.953
Q96CS3	FAF2	FAS-associated factor 2	0.0130467	1.00118	0.223372	-0.289392	0.0424053	1.14588				39.979	11	11	100	38	52.623
Q16658	FSCN1	Fascin	0.160495	0.593722	0.297296	0.767532	0.674549	0.209956				133.95	17	17	161	48.1	54.529
Q9NYY8	FASTKD2	FAST kinase domain-containing protein 2	0.0110127	1.56545	0.308869	-0.594412	0.0191239	1.86265				5.8727	4	4	7	8.7	81.462
Q7L5A8	FA2H	Fatty acid 2-hydroxylase	0.0987805	0.663825	0.624917	0.315069	0.177674	0.50629				3.999	2	2	3	7	42.791
P49327	FASN	Fatty acid synthase	0.0200173	1.26196	0.393865	0.302046	0.13442	1.11094				323.31	86	86	987	46.6	273.42
P15090	FABP4	Fatty acid-binding protein, adipocyte	2.57737e-05	-4.00615	0.244317	1.65275	7.58194e-05	-4.83252	+		+	105.46	12	12	82	60.6	14.719
Q01469	FABP5	Fatty acid-binding protein, epidermal	0.376445	-0.567998	0.0142947	2.41511	0.0261863	-1.77555				300.13	16	16	330	81.5	15.164
P05413	FABP3	Fatty acid-binding protein, heart	3.9605e-05	-2.4987	0.783606	0.254243	0.000599728	-2.62582	+		+	14.414	6	6	46	36.8	14.858
P12104	FABP2	Fatty acid-binding protein, intestinal	0.228939	-0.786296	0.480429	0.574795	0.197369	-1.07369				5.7178	3	3	9	26.5	15.207
P07148	FABP1	Fatty acid-binding protein, liver	0.589795	-0.638726	0.0579572	2.963	0.18464	-2.12023				311.01	13	13	609	86.6	14.208
P51648	ALDH3A2	Fatty aldehyde dehydrogenase	0.376507	-0.392845	0.271047	0.855133	0.163408	-0.820412				54.062	13	12	139	29.3	54.847
O00519	FAAH	Fatty-acid amide hydrolase 1	0.936322	-0.0422939	0.313169	-0.66583	0.671364	0.290621				8.8557	5	5	22	10	63.065
Q9UK22	FBXO2	F-box only protein 2	0.12494	0.851651	0.139974	-1.3738	0.0263636	1.53855				3.4017	1	1	2	5.1	33.327
Q8NEZ5	FBXO22	F-box only protein 22	0.0419319	0.890487	0.813721	-0.095192	0.123887	0.938083				9.9826	4	4	17	13.6	44.508
Q6PIJ6	FBXO38	F-box only protein 38	0.0612193	-2.87747	0.0363194	-4.36684	0.675866	-0.694054				1.9218	1	1	6	1.3	133.94
Q9Y3I1	FBXO7	F-box only protein 7	0.786645	0.101089	0.446284	-0.53299	0.409669	0.367585				3.737	4	4	9	9.8	58.502
Q96IG2	FBXL20	F-box/LRR-repeat protein 20	0.551622	0.206964	0.525321	-0.335727	0.352335	0.374828				2.1909	2	2	3	6	48.423
Q96CD0	FBXL8	F-box/LRR-repeat protein 8	0.981235	0.00897646	0.650886	-0.230367	0.800591	0.12416				3.5297	2	2	5	6.7	40.516
Q9BZK7	TBL1XR1	F-box-like/WD repeat-containing protein TBL1XR1	0.115671	0.695195	0.540531	0.315638	0.383587	0.537376				57.806	10	10	88	31.3	55.594
Q0JRZ9	FCHO2	FCH domain only protein 2	0.335879	0.482678	0.382615	0.348833	0.662049	0.308262				29.445	7	7	29	12.2	88.923
Q9BZ67	FRMD8	FERM domain-containing protein 8	0.00173505	1.14336	0.190077	0.552338	0.0527465	0.867186				2.6293	2	2	4	6	51.217
Q9Y4F1	FARP1	FERM, RhoGEF and pleckstrin domain-containing protein 1	0.601577	0.156818	0.921915	0.0522013	0.705449	0.130717				39.474	15	15	69	19.1	118.63
O94887	FARP2	FERM, RhoGEF and pleckstrin domain-containing protein 2	0.529939	-0.377947	0.274452	-1.03255	0.849132	0.138327				6.6703	5	5	6	6	119.89
Q9BQL6	FERMT1	Fermitin family homolog 1	0.0189523	1.92056	0.000521097	-2.18243	0.0062715	3.01178				25.501	14	13	33	29.2	77.436
Q96AC1	FERMT2	Fermitin family homolog 2	0.0776739	-0.877949	0.524755	-0.355799	0.297521	-0.700049				273.14	34	33	391	54.7	77.86
Q86UX7	FERMT3	Fermitin family homolog 3	0.35256	0.292357	0.882826	0.0654411	0.551744	0.259636				135.15	25	25	225	48.3	75.952
P02794	FTH1	Ferritin heavy chain	0.172099	0.549115	0.0497255	-1.29795	0.0224168	1.19809				68.578	12	12	216	64.5	21.225
P02792	FTL	Ferritin light chain	0.0539954	0.698178	0.234292	-0.646499	0.0293476	1.02143				102.99	7	7	171	46.9	20.019
P22830	FECH	Ferrochelatase, mitochondrial	0.16472	-0.504165	0.920463	0.0437139	0.287167	-0.526022				8.4329	5	5	16	19.1	47.862
P35555	FBN1	Fibrillin-1	0.122065	-0.521904	0.33538	-0.579845	0.568041	-0.231981				323.31	93	89	2495	44.5	312.24
P35556	FBN2	Fibrillin-2	0.132904	1.62795	0.925872	0.143819	0.293168	1.55604				165.31	40	35	212	19.2	314.77
P02671	FGA	Fibrinogen alpha chain	0.685884	-0.266788	0.765735	0.182692	0.706302	-0.358134				323.31	47	47	1392	54.7	94.972
P02675	FGB	Fibrinogen beta chain	0.73791	-0.183826	0.486958	0.394167	0.627226	-0.38091				323.31	40	40	1419	74.9	55.928
P02679	FGG	Fibrinogen gamma chain	0.910196	-0.0691314	0.75632	0.225444	0.83598	-0.181853				323.31	35	35	972	76.8	51.511
Q14314	FGL2	Fibroleukin	0.0427795	0.862734	0.144457	-0.799636	0.0150387	1.26255				7.9417	4	4	14	9.8	50.228
Q06828	FMOD	Fibromodulin	0.396136	0.480639	0.14063	-1.40585	0.111658	1.18356				13.023	4	4	36	12.8	43.178
P02751	FN1	Fibronectin	0.695672	0.222528	0.541051	-0.432293	0.584914	0.438675				323.31	81	81	1280	50.1	262.62
Q53EP0	FNDC3B	Fibronectin type III domain-containing protein 3B	0.00759117	1.39088	0.105587	-0.536188	0.0200199	1.65897				2.6463	4	4	6	3.9	132.89
Q9Y2H6	FNDC3A	Fibronectin type-III domain-containing protein 3A	0.0827811	1.31019	0.336004	0.348912	0.284996	1.13574				22.961	13	13	46	18.8	131.85
P23142	FBLN1	Fibulin-1	0.457105	0.367427	0.639267	-0.364162	0.400017	0.549507				216.99	24	24	348	42.8	77.213
P98095	FBLN2	Fibulin-2	0.204245	0.531022	0.155961	-0.837972	0.0832278	0.950008				36.355	12	12	46	14.9	126.57
Q9UBX5	FBLN5	Fibulin-5	0.792214	0.19307	0.699217	0.563697	0.928538	-0.0887787				74.904	8	8	76	18.5	50.18
Q4L180	FILIP1L	Filamin A-interacting protein 1-like	0.00515002	2.20959	0.135422	-1.50731	0.00650869	2.96324	+			33.14	15	15	31	17.7	130.38
P21333	FLNA	Filamin-A	0.0495773	-1.2768	0.797877	-0.166335	0.191685	-1.19363				323.31	150	139	5077	70.6	280.74
O75369	FLNB	Filamin-B	0.0423483	0.840287	0.00910246	0.918136	0.461695	0.381219				323.31	147	135	2200	75.7	278.16
Q8WUP2	FBLIM1	Filamin-binding LIM protein 1	0.472159	0.272153	0.213437	0.781609	0.808923	-0.118651				14.107	6	6	61	23.1	40.669
Q14315	FLNC	Filamin-C	0.0807174	-1.47876	0.168295	-1.26712	0.45653	-0.845196				323.31	126	113	1206	58.4	291.02
Q5T1M5	FKBP15	FK506-binding protein 15	0.137576	0.251007	0.770429	0.0504402	0.314859	0.225787				25.858	12	12	56	13.9	133.63
P39748	FEN1	Flap endonuclease 1	0.0221494	1.72808	0.557121	-0.276188	0.0772224	1.86618				40.815	10	10	73	35	42.592
P30043	BLVRB	Flavin reductase (NADPH)	0.140142	-0.874191	0.0959026	1.86654	0.0169541	-1.80746				120.22	11	11	255	68.9	22.119
O75955	FLOT1	Flotillin-1	0.179797	-0.19945	0.197571	0.343967	0.0503584	-0.371433				112.82	24	24	244	67.7	47.355
Q14254	FLOT2	Flotillin-2	0.384821	0.0813163	0.40074	-0.124558	0.228434	0.143595				100.41	18	18	196	50	47.064
Q05397	PTK2	Focal adhesion kinase 1	0.00298005	0.495886	0.19094	-0.328603	0.00017595	0.660188				17.462	13	12	58	16	119.23
P14207	FOLR2	Folate receptor beta	0.00190319	-2.02838	0.719867	0.355761	0.00148943	-2.20626	+			9.8424	3	3	21	14.9	29.279
Q96RU3	FNBP1	Formin-binding protein 1	0.0712292	-0.448925	0.692873	0.0936057	0.146311	-0.495728				17.071	10	10	63	20.1	71.306
Q5T0N5	FNBP1L	Formin-binding protein 1-like	0.00652359	1.60911	0.730447	-0.155103	0.0380183	1.68666				10.846	5	5	20	10.7	70.065
O95466	FMNL1	Formin-like protein 1	0.847941	-0.127743	0.132864	-1.41656	0.449705	0.580537				18.711	7	6	24	8.8	121.85
Q13642	FHL1	Four and a half LIM domains protein 1	0.00417996	-2.94869	0.23617	2.03472	0.00564237	-3.96605	+		+	139.44	14	14	217	40.9	36.263
Q14192	FHL2	Four and a half LIM domains protein 2	0.00060009	1.27732	0.910728	0.0732899	0.0073691	1.24068				51.98	14	14	114	62	32.193
Q13643	FHL3	Four and a half LIM domains protein 3	0.521234	0.354897	0.449287	-0.801311	0.289312	0.755552				6.6355	3	3	8	9.6	31.192
Q06787	FMR1	Fragile X mental retardation protein 1	0.123048	0.575352	0.167779	-0.620738	0.0692498	0.885721				5.0539	4	3	14	6.2	71.174
P51114	FXR1	Fragile X mental retardation syndrome-related protein 1	0.000141775	1.34035	0.915709	-0.0499169	0.000507217	1.36531	+			26.14	10	9	58	24	69.72
P51116	FXR2	Fragile X mental retardation syndrome-related protein 2	0.218336	0.482413	0.298489	-0.62616	0.058057	0.795493				5.6151	4	3	6	9.2	74.222
Q9H479	FN3K	Fructosamine-3-kinase	0.452285	-0.398334	0.134704	0.820889	0.278521	-0.808779				12.999	6	6	25	26.9	35.171
P09467	FBP1	Fructose-1,6-bisphosphatase 1	0.626205	0.321253	0.256158	0.81985	0.923588	-0.0886723				142.42	14	13	164	52.7	36.842
O00757	FBP2	Fructose-1,6-bisphosphatase isozyme 2	0.0414288	1.86622	0.412118	-0.745691	0.0557295	2.23907				4.4936	2	1	9	6.2	36.743
Q9NQ88	TIGAR	Fructose-2,6-bisphosphatase TIGAR	0.0232239	0.888809	0.969925	-0.0129217	0.0872736	0.89527				7.7029	4	4	17	22.6	30.062
P04075	ALDOA	Fructose-bisphosphate aldolase A	0.280031	-0.290456	0.0164454	1.10423	0.00748499	-0.842569				323.31	26	23	808	70.9	39.42
P05062	ALDOB	Fructose-bisphosphate aldolase B	0.00115835	3.86819	0.00635706	4.59706	0.10666	1.56965	+			164.9	10	10	55	39.8	39.473
P09972	ALDOC	Fructose-bisphosphate aldolase C	0.986509	-0.00270001	0.00561004	0.737776	0.00777517	-0.371588				202.76	17	14	303	53.3	39.455
O14772	FPGT	Fucose-1-phosphate guanylyltransferase	0.088286	0.914011	0.666267	0.197015	0.252254	0.815504				5.1038	5	5	8	12.6	66.598
P07954	FH	Fumarate hydratase, mitochondrial	0.619332	-0.15597	0.110916	0.826469	0.172369	-0.569204				238.14	18	18	368	50.4	54.636
P16930	FAH	Fumarylacetoacetase	0.690336	-0.168409	0.180167	0.708189	0.378582	-0.522504				6.6723	5	5	30	17.9	46.374
Q96GK7	FAHD2A	Fumarylacetoacetate hydrolase domain-containing protein 2A	0.829552	0.0876174	0.911084	-0.0872809	0.797831	0.131258				19.626	7	7	36	32.5	34.596
Q9BWH2	FUNDC2	FUN14 domain-containing protein 2	0.549068	0.331028	0.0317622	-1.47293	0.100406	1.06749				4.3195	3	3	13	15.9	20.675
Q14802	FXYD3	FXYD domain-containing ion transport regulator 3	0.371384	0.801452	0.0591881	1.31869	0.908207	0.142106				26.238	1	1	37	21.8	9.2628
Q9BQS8	FYCO1	FYVE and coiled-coil domain-containing protein 1	0.96272	0.0122722	0.80196	0.0864162	0.930411	-0.0309359				25.936	18	18	29	17.9	166.98
Q96M96	FGD4	FYVE, RhoGEF and PH domain-containing protein 4	0.00887745	1.12472	0.587666	-0.0881389	0.0526034	1.16879				6.7678	5	5	17	8.7	86.625
Q92917	GPKOW	G patch domain and KOW motifs-containing protein	0.804671	0.165446	0.720877	-0.346549	0.703371	0.33872				10.266	5	5	9	17.2	52.228
Q06546	GABPA	GA-binding protein alpha chain	0.0430116	0.90998	0.431766	-0.293409	0.0985706	1.05668				9.7224	3	3	13	10.4	51.295
P51570	GALK1	Galactokinase	0.504402	-0.188826	0.121953	0.830425	0.108109	-0.604038				55.443	14	14	98	44.4	42.272
P07902	GALT	Galactose-1-phosphate uridylyltransferase	0.419542	-0.393667	0.111108	0.739609	0.267342	-0.763471				10.302	4	4	22	13.7	43.363
Q9H3Q3	GAL3ST2	Galactose-3-O-sulfotransferase 2	0.474684	0.397165	0.0485779	-1.74103	0.0749205	1.26768				7.1522	4	4	16	11.6	46.11
P21217	FUT3	Galactoside 3(4)-L-fucosyltransferase	0.274035	0.806826	0.840396	0.186688	0.451026	0.713482				17.639	7	3	35	26.9	42.117
P09382	LGALS1	Galectin-1	0.0438639	-1.05701	0.531705	0.594532	0.0601491	-1.35427				218.51	10	10	402	79.3	14.716
Q05315	CLC	Galectin-10	0.942245	0.074087	0.0187781	3.09486	0.255108	-1.47334				44.545	5	5	80	54.2	16.453
P17931	LGALS3	Galectin-3	0.909575	-0.0885407	0.0938579	2.17428	0.252741	-1.17568				121.06	10	10	372	39.2	26.152
Q08380	LGALS3BP	Galectin-3-binding protein	0.00914391	0.920318	0.00334863	-0.804625	0.00576469	1.32263				132.89	13	13	227	31.3	65.33
P56470	LGALS4	Galectin-4	0.476083	0.800579	0.0272534	1.56375	0.990442	0.0187062				269.62	13	13	442	39.6	35.941
O00214	LGALS8	Galectin-8	0.848373	0.123214	0.0510426	-1.74981	0.199707	0.99812				2.7984	3	3	9	10.1	35.808
O00182	LGALS9	Galectin-9	0.198313	0.862696	0.0343721	0.717643	0.589054	0.503874				118.78	10	5	104	34.1	39.518
Q9UEY8	ADD3	Gamma-adducin	0.878289	0.0520051	0.635553	-0.136489	0.805025	0.12025				106.96	23	23	167	39.5	79.154
O95166	GABARAP	Gamma-aminobutyric acid receptor-associated protein	0.0624733	1.07712	0.936371	-0.053498	0.151885	1.10387				2.0868	1	1	2	9.4	13.918
P09104	ENO2	Gamma-enolase	0.00238224	-1.70052	0.105482	1.45329	0.00138137	-2.42716	+			145.91	14	11	127	53.9	47.268
Q92820	GGH	Gamma-glutamyl hydrolase	0.362619	0.460989	0.784968	0.0748647	0.555302	0.423556				30.661	6	6	88	17.9	35.964
Q9BVM4	GGACT	Gamma-glutamylaminecyclotransferase	0.536354	-0.32023	0.885733	-0.115172	0.660035	-0.262644				8.0218	3	3	19	21.6	17.328
O75223	GGCT	Gamma-glutamylcyclotransferase	0.0466989	0.433601	0.266675	-0.328187	0.0344694	0.597694				43.398	8	8	71	51.1	21.007
P36269	GGT5	Gamma-glutamyltransferase 5	0.226259	0.87083	0.0629639	1.30659	0.823915	0.217536				37.361	8	8	70	21.5	62.26
P19440	GGT1	Gamma-glutamyltranspeptidase 1	0.444418	0.550733	0.00346707	-3.35348	0.00140683	2.22747				8.9564	6	6	14	13.7	61.409
P13284	IFI30	Gamma-interferon-inducible lysosomal thiol reductase	0.416661	0.697501	0.997739	0.00200081	0.556882	0.6965				32.241	2	2	51	14.8	27.963
Q16666	IFI16	Gamma-interferon-inducible protein 16	3.74634e-05	0.649397	0.475913	0.13214	0.00161156	0.583327				77.663	18	16	99	25.6	88.255
Q9HBI0	PARVG	Gamma-parvin	0.238668	0.589211	0.984502	0.0121069	0.407926	0.583157				6.1315	3	3	12	12.7	37.485
Q99747	NAPG	Gamma-soluble NSF attachment protein	0.645394	-0.226502	0.169459	1.17713	0.201939	-0.815066				18.141	6	6	27	23.4	34.746
O76070	SNCG	Gamma-synuclein	1.84067e-05	-2.82623	0.0366369	1.36059	1.54408e-05	-3.50653	+		+	13.812	5	5	19	48.8	13.331
Q9NUQ3	TXLNG	Gamma-taxilin	0.68047	-0.526487	0.635637	0.896317	0.560307	-0.974646				2.0687	2	2	4	3.2	60.585
Q9BSJ2	TUBGCP2	Gamma-tubulin complex component 2	0.159722	0.595591	0.340236	0.529662	0.572129	0.33076				11.572	3	3	10	5.4	102.53
P17900	GM2A	Ganglioside GM2 activator	0.0607247	-0.728312	0.00946198	0.605713	0.0585683	-1.03117				8.4666	5	5	13	22.8	20.838
Q8TAX9	GSDMB	Gasdermin-B	0.299358	0.932258	0.299075	1.26967	0.801115	0.297426				49.572	13	13	67	31.1	46.786
P57764	GSDMD	Gasdermin-D	0.063008	1.33509	0.691447	-0.182619	0.159547	1.4264				38.105	8	8	55	26.7	52.8
O95479	H6PD	GDH/6PGL endoplasmic bifunctional protein	0.00426587	0.711511	0.0886101	-0.444473	0.00537555	0.933747				66.717	14	14	67	20.6	88.892
Q9H488	POFUT1	GDP-fucose protein O-fucosyltransferase 1	0.208889	1.06217	0.2488	1.36487	0.741787	0.379735				48.187	9	9	62	34	43.955
Q96A29	SLC35C1	GDP-fucose transporter 1	0.00438536	1.09438	0.674997	0.179325	0.0467597	1.00472				3.0893	2	2	3	8.2	39.808
Q13630	TSTA3	GDP-L-fucose synthase	0.000115183	1.21002	0.889028	-0.0356042	0.00404235	1.22782	+			69.677	9	9	123	32.4	35.892
Q2TAA5	ALG11	GDP-Man:Man(3)GlcNAc(2)-PP-Dol alpha-1,2-mannosyltransferase	0.0387823	0.69574	0.475592	0.140864	0.181106	0.625308				3.6503	2	2	18	3.5	55.65
O60547	GMDS	GDP-mannose 4,6 dehydratase	0.0452468	1.4659	0.7299	0.275942	0.193503	1.32793				214.07	19	19	336	62.1	41.949
Q8TEQ6	GEMIN5	Gem-associated protein 5	0.576578	0.29948	0.434141	0.560133	0.979022	0.0194133				5.3551	6	6	7	5.8	168.59
Q9P107	GMIP	GEM-interacting protein	0.519784	0.219967	0.436832	-0.402544	0.260946	0.421239				4.1311	2	2	5	4	106.68
Q9Y5Q9	GTF3C3	General transcription factor 3C polypeptide 3	0.0310612	0.827168	0.137668	-0.475621	0.0461568	1.06498				3.5928	4	4	12	5.2	101.27
Q9UKN8	GTF3C4	General transcription factor 3C polypeptide 4	0.205005	0.316551	0.0734714	-0.632993	0.0578144	0.633047				3.8513	3	3	6	5.2	91.981
P35269	GTF2F1	General transcription factor IIF subunit 1	0.00184417	1.8669	0.666826	0.188166	0.0304633	1.77281	+			10.464	6	6	8	19	58.24
P13984	GTF2F2	General transcription factor IIF subunit 2	0.017726	1.23879	0.0637897	1.18851	0.301845	0.644539				25.164	5	5	28	37.8	28.38
P78347	GTF2I	General transcription factor II-I	0.0287004	1.32781	0.92017	-0.025521	0.112688	1.34057				45.674	22	22	106	31.9	112.42
O60763	USO1	General vesicular transport factor p115	0.0291364	0.7289	0.710491	-0.199217	0.0805934	0.828509				206.5	33	33	367	39.7	107.89
Q9NQX3	GPHN	Gephyrin	0.0837939	0.808669	0.205725	-0.655239	0.0869486	1.13629				35.209	11	11	58	22.8	79.748
O95749	GGPS1	Geranylgeranyl pyrophosphate synthase	0.0171369	1.74598	0.380515	0.787841	0.154412	1.35206				4.4775	3	3	8	11	34.87
P53609	PGGT1B	Geranylgeranyl transferase type-1 subunit beta	0.737321	0.089625	0.301994	0.281531	0.892286	-0.0511406				3.992	2	2	3	8.2	42.368
Q92696	RABGGTA	Geranylgeranyl transferase type-2 subunit alpha	0.135574	0.447996	0.978089	-0.0108465	0.280891	0.453419				15.48	15	15	50	36.2	65.071
P53611	RABGGTB	Geranylgeranyl transferase type-2 subunit beta	0.486811	-0.43759	0.979026	-0.0259956	0.568504	-0.424593				3.558	4	4	18	12.4	36.924
Q8N2G8	GHDC	GH3 domain-containing protein	0.082925	0.832681	0.251418	-0.503885	0.0839891	1.08462				4.0677	3	3	21	8.1	57.522
Q9H2C0	GAN	Gigaxonin	0.00487715	1.04884	0.641821	-0.237349	0.0145103	1.16752				7.2563	4	4	12	7.9	67.638
P60983	GMFB	Glia maturation factor beta	0.703884	0.132412	0.0328005	0.674434	0.667853	-0.204805				49.317	7	6	73	55.6	16.713
O60234	GMFG	Glia maturation factor gamma	0.929076	-0.0328487	0.0362711	0.811226	0.36431	-0.438462				18.77	7	6	62	57.7	16.801
P07093	SERPINE2	Glia-derived nexin	0.0236825	1.03953	0.294422	-0.793736	0.0106738	1.43639				6.8924	4	4	8	14.1	44.002
P14136	GFAP	Glial fibrillary acidic protein	0.0654182	1.84191	0.226908	-2.23389	0.0320737	2.95885				48.404	11	9	17	28.7	49.88
P01275	GCG	Glucagon	0.0973092	-0.80238	0.722076	-0.232719	0.269588	-0.686021				6.3095	5	5	14	29.4	20.909
Q96EK6	GNPNAT1	Glucosamine 6-phosphate N-acetyltransferase	0.0279083	1.9358	0.952084	-0.0499926	0.114852	1.9608				42.364	7	7	56	65.2	20.749
P46926	GNPDA1	Glucosamine-6-phosphate isomerase 1	0.5761	-0.0773921	0.0134458	-0.47245	0.319162	0.158833				69.504	11	8	94	51.6	32.668
Q8TDQ7	GNPDA2	Glucosamine-6-phosphate isomerase 2	0.0861478	-1.0003	0.15131	-1.13615	0.48074	-0.432222				20.381	6	3	18	33.7	31.084
Q6PCE3	PGM2L1	Glucose 1,6-bisphosphate synthase	0.000976295	1.0605	0.128979	-0.608424	0.000613696	1.36471				14.83	8	8	38	16.2	70.441
P11413	G6PD	Glucose-6-phosphate 1-dehydrogenase	0.0235489	0.414698	0.454264	-0.228557	0.0272444	0.528977				106.54	25	25	273	55.7	59.256
P06744	GPI	Glucose-6-phosphate isomerase	0.220129	0.247836	0.0393471	0.648757	0.737485	-0.0765427				276.19	27	21	596	58.1	63.146
Q9NWU2	GID8	Glucose-induced degradation protein 8 homolog	0.563041	0.203078	0.514028	-0.207514	0.543239	0.306835				4.3483	4	4	7	28.9	26.748
P14314	PRKCSH	Glucosidase 2 subunit beta	0.00149484	0.664411	0.960154	-0.0150347	0.0188454	0.671929				311.15	20	20	296	43.6	59.425
P04062	GBA	Glucosylceramidase	0.790946	-0.164328	0.797425	-0.133162	0.912505	-0.0977468				10.44	5	5	24	12.5	59.716
P00367	GLUD1	Glutamate dehydrogenase 1, mitochondrial	0.611056	0.0984556	0.404424	0.270247	0.889738	-0.0366681				323.31	26	12	592	46.2	61.397
P48506	GCLC	Glutamate--cysteine ligase catalytic subunit	0.0202426	-0.297947	0.00749547	0.405729	0.0020837	-0.500812				61.403	18	18	136	31.2	72.765
P48507	GCLM	Glutamate--cysteine ligase regulatory subunit	0.713287	0.160244	0.0824192	0.858563	0.626455	-0.269037				19.633	4	4	22	20.8	30.727
Q9BQ67	GRWD1	Glutamate-rich WD repeat-containing protein 1	0.580342	0.392926	0.645026	0.55287	0.902646	0.116491				17.174	8	8	27	33.9	49.419
O94925	GLS	Glutaminase kidney isoform, mitochondrial	0.0356152	1.53505	0.896057	0.0855128	0.147075	1.49229				77.08	18	18	147	30.8	73.46
P15104	GLUL	Glutamine synthetase	0.0325471	1.04731	0.370679	-0.33473	0.0783344	1.21468				26.792	8	8	53	26	42.064
Q6IA69	NADSYN1	Glutamine-dependent NAD(+) synthetase	0.0667612	1.05933	0.0886803	0.537683	0.320342	0.790488				18.254	9	9	29	15.6	79.284
Q06210	GFPT1	Glutamine--fructose-6-phosphate aminotransferase [isomerizing] 1	0.0370694	1.77933	0.948645	0.031647	0.143937	1.7635				323.31	44	37	816	62.7	78.806
P47897	QARS	Glutamine--tRNA ligase	0.0887124	0.468584	0.996767	0.000929832	0.228916	0.468119				232.59	36	36	365	55.9	87.798
Q16769	QPCT	Glutaminyl-peptide cyclotransferase	0.0267706	1.14311	0.00264644	-1.99249	0.000821115	2.13936				5.1271	2	2	5	6.9	40.876
P35754	GLRX	Glutaredoxin-1	0.202814	0.44496	0.951571	-0.034647	0.347141	0.462283				21.209	5	5	80	43.4	11.776
O76003	GLRX3	Glutaredoxin-3	0.535564	0.294656	0.153449	1.16754	0.638051	-0.289113				31.349	12	12	66	37.9	37.432
Q86SX6	GLRX5	Glutaredoxin-related protein 5, mitochondrial	0.0467205	0.989555	0.651249	-0.113821	0.133931	1.04647				28.368	3	3	41	28	16.628
Q92947	GCDH	Glutaryl-CoA dehydrogenase, mitochondrial	0.559535	-0.288564	0.312813	0.918786	0.243641	-0.747957				83.412	11	11	81	47	48.127
P07203	GPX1	Glutathione peroxidase 1	0.00237773	0.477116	0.828487	0.0511446	0.0160603	0.451544				56.955	10	10	136	71.9	22.088
P18283	GPX2	Glutathione peroxidase 2	0.0274445	1.64575	0.0468583	-1.21282	0.0268792	2.25215				41.723	14	14	77	72.1	21.954
P22352	GPX3	Glutathione peroxidase 3	0.143431	-0.46522	0.286828	-0.592627	0.689515	-0.168907				14.287	6	6	74	32.3	25.552
P00390	GSR	Glutathione reductase, mitochondrial	0.697633	-0.0994959	0.303761	0.415367	0.36465	-0.307179				174.03	19	19	337	57.1	56.256
P09210	GSTA2	Glutathione S-transferase A2	0.0707845	-1.12837	0.403748	-0.713215	0.246181	-0.771759				3.8871	4	4	7	19.4	25.664
Q9Y2Q3	GSTK1	Glutathione S-transferase kappa 1	0.106286	0.780397	0.527416	0.194224	0.314663	0.683285				60.114	10	10	209	50.9	25.497
P09488	GSTM1	Glutathione S-transferase Mu 1	0.310139	-1.01826	0.313351	-1.37787	0.806301	-0.329326				5.977	7	3	13	39.9	25.712
P28161	GSTM2	Glutathione S-transferase Mu 2	0.000449179	-1.92342	0.32611	0.872446	0.00178843	-2.35965	+			14.778	8	4	41	48.2	25.744
P21266	GSTM3	Glutathione S-transferase Mu 3	7.83945e-05	-1.32422	0.82491	-0.100998	0.0026412	-1.27372	+			70.776	18	17	155	76.4	26.559
P78417	GSTO1	Glutathione S-transferase omega-1	0.420506	0.0963469	0.0283581	0.383709	0.445149	-0.0955075				76.841	16	16	258	61	27.566
P09211	GSTP1	Glutathione S-transferase P	0.927859	-0.0374746	0.270727	0.786266	0.436093	-0.430608				289.69	14	14	500	68.1	23.356
P30711	GSTT1	Glutathione S-transferase theta-1	0.251159	-0.865235	0.399109	-0.89562	0.664712	-0.417425				12.536	3	2	17	17.9	27.335
P0CG30	GSTT2B	Glutathione S-transferase theta-2B	0.873821	0.0866446	0.106481	0.815535	0.672691	-0.321123				4.7608	4	3	11	20.9	27.507
P48637	GSS	Glutathione synthetase	0.0312878	0.495761	0.250283	-0.3208	0.0327539	0.65616				202.7	20	20	274	47.3	52.384
P04406	GAPDH	Glyceraldehyde-3-phosphate dehydrogenase	0.263207	-0.497787	0.13059	1.32162	0.0511999	-1.1586				323.31	22	22	1524	69.3	36.053
P32189	GK	Glycerol kinase	0.0222974	1.35822	0.0193035	-1.67428	0.00318021	2.19536				7.7173	9	8	21	16.1	61.244
Q14410	GK2	Glycerol kinase 2	0.0105008	1.25978	0.975209	0.0206865	0.0579159	1.24944				2.1906	2	1	4	3.4	60.593
Q53EU6	AGPAT9	Glycerol-3-phosphate acyltransferase 3	0.200944	0.538111	0.716918	0.219628	0.464283	0.428297				3.9034	3	3	5	7.6	48.705
P21695	GPD1	Glycerol-3-phosphate dehydrogenase [NAD(+)], cytoplasmic	0.517022	-0.455905	0.569126	-0.463488	0.818022	-0.224162				30.702	11	11	23	36.4	37.567
Q8N335	GPD1L	Glycerol-3-phosphate dehydrogenase 1-like protein	0.0690665	-0.606226	0.035212	0.874084	0.02157	-1.04327				53.666	14	14	118	49.9	38.418
P43304	GPD2	Glycerol-3-phosphate dehydrogenase, mitochondrial	0.0208853	1.48914	0.568841	0.214353	0.1264	1.38196				197.79	32	32	306	59	80.852
Q9NZC3	GDE1	Glycerophosphodiester phosphodiesterase 1	0.085385	0.675022	0.243509	-0.58857	0.0579205	0.969307				1.9761	3	3	5	10.6	37.718
Q7L5L3	GDPD3	Glycerophosphodiester phosphodiesterase domain-containing protein 3	0.514821	-0.625637	0.094823	1.98939	0.20359	-1.62033				45.14	9	9	46	33	36.596
P50440	GATM	Glycine amidinotransferase, mitochondrial	0.0303783	-1.30667	0.140212	1.09555	0.0178539	-1.85445				20.705	6	6	43	23.2	48.455
P23434	GCSH	Glycine cleavage system H protein, mitochondrial	0.341552	0.646712	0.286942	0.792867	0.787679	0.250278				5.0403	2	2	16	17.3	18.884
P41250	GARS	Glycine--tRNA ligase	0.000294926	1.14268	0.051624	-0.400547	0.0022995	1.34296				123.42	23	23	242	40.9	83.165
P13807	GYS1	Glycogen [starch] synthase, muscle	0.0149481	0.806077	0.51942	-0.322775	0.0210487	0.967464				16.823	12	12	55	22.3	83.785
P35573	AGL	Glycogen debranching enzyme	0.112951	-0.463217	0.119881	0.746954	0.0247875	-0.836694				39.174	25	25	70	19.9	174.76
P11216	PYGB	Glycogen phosphorylase, brain form	0.231104	0.259064	0.193842	-0.526373	0.060205	0.522251				323.31	49	39	872	55	96.695
P06737	PYGL	Glycogen phosphorylase, liver form	0.950077	-0.0173976	0.231497	-0.595924	0.387263	0.280564				65.222	34	27	233	44.2	97.147
P11217	PYGM	Glycogen phosphorylase, muscle form	0.433984	-0.778947	0.841907	0.228468	0.514511	-0.893181				14.228	20	9	19	26.1	97.091
P49840	GSK3A	Glycogen synthase kinase-3 alpha	0.706622	0.211124	0.790535	-0.226918	0.623962	0.324584				25.166	4	4	30	11.6	50.98
P49841	GSK3B	Glycogen synthase kinase-3 beta	0.321334	0.353773	0.608899	-0.154361	0.389744	0.430953				9.6793	2	2	20	9.8	46.744
P46976	GYG1	Glycogenin-1	0.234769	-0.39035	0.420722	-0.226705	0.538272	-0.276997				51.967	9	9	82	25.4	39.383
Q9NZD2	GLTP	Glycolipid transfer protein	0.125731	0.884349	0.752951	-0.110335	0.244287	0.939517				7.1386	2	2	17	12.9	23.85
P04921	GYPC	Glycophorin-C	0.929114	-0.0362535	0.183685	1.00335	0.139016	-0.53793				3.1402	1	1	6	20.3	13.81
O43292	GPAA1	Glycosylphosphatidylinositol anchor attachment 1 protein	0.133129	0.6918	0.656808	-0.27357	0.162951	0.828585				5.6202	4	4	16	6.8	67.622
P30419	NMT1	Glycylpeptide N-tetradecanoyltransferase 1	0.0145605	0.834327	0.861991	-0.0719363	0.0348571	0.870295				20.867	9	9	62	23.6	56.806
Q9HC38	GLOD4	Glyoxalase domain-containing protein 4	0.445327	-0.198681	0.0837448	0.812819	0.0728626	-0.605091				62.714	17	17	244	53.4	34.793
Q9UBQ7	GRHPR	Glyoxylate reductase/hydroxypyruvate reductase	0.072071	-0.954722	0.027437	2.04373	0.0032409	-1.97659				72.462	14	14	169	46.6	35.668
P35052	GPC1	Glypican-1	0.903497	0.0699201	0.814297	-0.240838	0.778379	0.190339				8.1287	5	5	10	14.5	61.68
O75487	GPC4	Glypican-4	0.990608	0.00253916	0.483538	-0.244373	0.597625	0.124726				13.182	8	7	34	21.8	62.411
Q9Y625	GPC6	Glypican-6	0.244536	0.485342	0.0972137	-0.645156	0.139992	0.80792				5.2041	4	3	12	10.8	62.735
Q9P2T1	GMPR2	GMP reductase 2	0.995195	-0.0022885	0.304711	0.607811	0.534655	-0.306194				10.993	6	6	27	24.4	37.874
P49915	GMPS	GMP synthase [glutamine-hydrolyzing]	0.0291065	1.47885	0.0906716	1.14194	0.299855	0.907873				46.142	16	16	82	30.2	76.715
Q92896	GLG1	Golgi apparatus protein 1	0.00471056	1.14219	0.0136174	0.633404	0.112957	0.825487				197.08	36	36	298	42.8	134.55
O00461	GOLIM4	Golgi integral membrane protein 4	0.0275597	1.82645	0.983189	-0.0139602	0.11744	1.83343				114.1	14	14	117	21.3	81.879
Q8NBJ4	GOLM1	Golgi membrane protein 1	0.0168953	1.98251	0.97693	-0.026165	0.0882116	1.99559				138	18	18	154	38.4	45.333
Q9H4A6	GOLPH3	Golgi phosphoprotein 3	0.0639255	0.982194	0.389485	0.576235	0.30159	0.694076				23.924	7	5	36	27.9	33.81
Q9H4A5	GOLPH3L	Golgi phosphoprotein 3-like	0.610889	0.412361	0.367185	1.11933	0.883848	-0.147303				12.055	6	4	18	26	32.767
Q9H8Y8	GORASP2	Golgi reassembly-stacking protein 2	0.0170134	1.53638	0.680191	-0.0659456	0.0846664	1.56935				22.947	6	6	51	21.5	47.145
Q9H3P7	ACBD3	Golgi resident protein GCP60	0.00499233	1.66697	0.777124	0.109166	0.0515705	1.61238	+			106.98	12	12	153	35.2	60.593
O95249	GOSR1	Golgi SNAP receptor complex member 1	0.0127297	1.57592	0.239586	-0.9164	0.0179018	2.03412				22.412	5	5	13	22.8	28.612
O14653	GOSR2	Golgi SNAP receptor complex member 2	0.404343	0.321467	0.752584	0.125365	0.63613	0.258785				12.213	5	5	26	32.1	24.775
Q7L5D6	GET4	Golgi to ER traffic protein 4 homolog	0.0149428	1.1977	0.164309	-0.506577	0.0298321	1.45099				11.657	4	4	32	16.2	36.504
Q9HD26	GOPC	Golgi-associated PDZ and coiled-coil motif-containing protein	0.0623983	0.975884	0.461352	0.191006	0.225982	0.880381				27.375	9	9	38	21.4	50.519
Q9H4G4	GLIPR2	Golgi-associated plant pathogenesis-related protein 1	5.37733e-06	-1.16747	0.894582	-0.0329669	0.000389525	-1.15099	+			49.158	5	5	69	47.4	17.218
Q92805	GOLGA1	Golgin subfamily A member 1	0.0519734	0.686601	0.236368	0.424254	0.307702	0.474474				3.9315	3	3	4	6.1	88.183
Q08379	GOLGA2	Golgin subfamily A member 2	0.0117512	1.89489	0.2142	-0.63036	0.0374919	2.21007	+			46.41	17	17	81	27.3	113.08
Q08378	GOLGA3	Golgin subfamily A member 3	0.361499	0.295253	0.900522	-0.062205	0.468405	0.326355				43.666	22	22	60	20.6	167.35
Q13439	GOLGA4	Golgin subfamily A member 4	0.00527359	2.02414	0.90708	-0.122078	0.0350042	2.08518	+			39.991	27	27	60	15.3	261.14
Q8TBA6	GOLGA5	Golgin subfamily A member 5	0.015817	-1.30174	0.624261	0.45227	0.0101066	-1.52787				20.905	11	11	35	18.3	83.023
Q7Z5G4	GOLGA7	Golgin subfamily A member 7	0.541628	-0.241416	0.245364	-0.840034	0.719592	0.178601				2.1517	1	1	8	10.9	15.824
Q14789	GOLGB1	Golgin subfamily B member 1	0.0193576	1.22739	0.907348	-0.0616684	0.0889247	1.25822				223.08	76	76	339	33	376.01
Q92538	GBF1	Golgi-specific brefeldin A-resistance guanine nucleotide exchange factor 1	0.441483	0.321146	0.897695	-0.0762339	0.537636	0.359263				34.423	19	19	57	15.8	206.44
Q96S52	PIGS	GPI transamidase component PIG-S	0.173612	0.648803	0.845255	0.133017	0.374053	0.582295				6.6575	4	4	10	12.3	61.655
Q969N2	PIGT	GPI transamidase component PIG-T	0.60788	0.286597	0.349444	0.69668	0.932403	-0.0617429				14.516	3	3	21	5	65.699
Q92643	PIGK	GPI-anchor transamidase	0.0171612	1.23425	0.866545	0.0531311	0.0944877	1.20768				8.4186	4	4	23	16.2	45.251
Q9HCN4	GPN1	GPN-loop GTPase 1	0.414412	0.320137	0.32896	0.517481	0.904782	0.0613961				4.4998	2	2	9	8	41.74
Q8WXG9	GPR98	G-protein coupled receptor 98	0.984126	0.0197137	0.852014	-0.207016	0.920516	0.123222				2.4693	4	4	7	0.7	693.06
Q9NQ84	GPRC5C	G-protein coupled receptor family C group 5 member C	0.115111	1.02137	0.0852225	-1.84945	0.0223194	1.9461				4.3509	2	2	3	6.3	48.193
Q6IC98	GRAMD4	GRAM domain-containing protein 4	0.337191	0.539787	0.0217604	-0.804762	0.225392	0.942168				3.2879	4	4	5	8	66.407
P28676	GCA	Grancalcin	0.159037	0.955815	0.266596	0.434971	0.434725	0.738329				28.896	9	9	87	51.6	24.01
P28799	GRN	Granulins	0.249233	0.771109	0.678567	0.164518	0.470543	0.68885				14.24	4	4	15	8.3	63.544
P12544	GZMA	Granzyme A	0.359122	-0.740783	0.772434	0.150839	0.472698	-0.816202				30.811	8	8	30	35.1	28.999
P49863	GZMK	Granzyme K	0.873707	-0.0928272	0.872125	-0.16927	0.990219	-0.00819238				3.1834	2	2	5	10.6	28.882
O60565	GREM1	Gremlin-1	0.704801	0.248553	0.530049	-0.616204	0.512113	0.556655				5.7276	1	1	3	12	20.697
Q12849	GRSF1	G-rich sequence factor 1	0.0247559	0.965103	0.859006	-0.0371205	0.101141	0.983663				13.476	8	8	34	24.2	53.126
Q8IWJ2	GCC2	GRIP and coiled-coil domain-containing protein 2	0.073074	1.03021	0.408988	0.50234	0.324671	0.779043				30.479	24	24	61	19.4	195.91
Q4V328	GRIPAP1	GRIP1-associated protein 1	0.0090186	1.26245	0.115358	-0.627381	0.0184582	1.57614				33.1	12	12	43	24	95.988
Q8TAE8	GADD45GIP1	Growth arrest and DNA damage-inducible proteins-interacting protein 1	0.368689	0.395555	0.0680941	0.855514	0.956985	-0.0322022				4.4263	3	3	17	20.7	25.384
P62993	GRB2	Growth factor receptor-bound protein 2	0.986467	0.00186586	0.743493	0.0517696	0.844462	-0.0240189				50.838	12	12	168	63.6	25.206
Q9H3K2	GHITM	Growth hormone-inducible transmembrane protein	0.578378	0.286012	0.558736	0.470259	0.941688	0.0508828				13.832	5	5	25	12.8	37.205
Q9HAV7	GRPEL1	GrpE protein homolog 1, mitochondrial	0.00267701	2.42351	0.453981	-0.206027	0.0247965	2.52652	+			28.725	10	10	66	47.9	24.279
Q9P0R6	GSKIP	GSK3-beta interaction protein	0.193551	0.956622	0.114292	1.12228	0.69385	0.395483				9.1309	4	4	24	56.1	15.648
Q9UIJ7	AK3	GTP:AMP phosphotransferase AK3, mitochondrial	0.435698	-0.353986	0.209933	1.05089	0.15622	-0.87943				60.697	14	14	179	59.5	25.565
O75616	ERAL1	GTPase Era, mitochondrial	0.383348	0.409964	0.848692	-0.0938247	0.461897	0.456877				3.6569	3	3	6	8.5	48.349
Q8WWP7	GIMAP1	GTPase IMAP family member 1	0.711882	-0.232406	0.746206	-0.2307	0.892713	-0.117056				30.761	6	6	23	27.8	34.369
Q9NUV9	GIMAP4	GTPase IMAP family member 4	0.569418	-0.157686	0.210782	-0.462152	0.840153	0.0733902				33.639	11	11	57	37.7	37.533
Q8NHV1	GIMAP7	GTPase IMAP family member 7	0.708707	0.233996	0.923894	-0.0682214	0.732291	0.268107				7.6451	4	4	13	21.3	34.508
Q8ND71	GIMAP8	GTPase IMAP family member 8	0.279473	-0.345916	0.633768	-0.245851	0.574312	-0.222991				5.3257	5	5	5	9	74.889
P01116	KRAS	GTPase KRas	0.329607	-0.419745	0.166202	1.12465	0.0939894	-0.98207				20.707	8	3	72	51.9	21.656
P01111	NRAS	GTPase NRas	0.461704	0.294961	0.457837	0.181184	0.721006	0.204369				10.255	8	2	26	51.9	21.229
Q14C86	GAPVD1	GTPase-activating protein and VPS9 domain-containing protein 1	0.0713849	1.17329	0.220491	-0.456411	0.128507	1.40149				11.364	9	9	30	7	164.98
P62826	RAN	GTP-binding nuclear protein Ran	0.133711	0.409339	0.594754	0.149956	0.380353	0.334361				37.552	9	9	118	41.7	24.423
O00178	GTPBP1	GTP-binding protein 1	0.0624157	0.585871	0.511253	-0.169319	0.122269	0.670531				13.594	7	7	44	20.3	72.453
A4D1E9	GTPBP10	GTP-binding protein 10	0.0387693	1.05994	0.49168	0.437996	0.229268	0.840941				3.5816	4	4	10	15.2	42.932
Q15382	RHEB	GTP-binding protein Rheb	0.00398641	1.28231	0.70276	0.18975	0.0492441	1.18744				2.6784	2	2	9	9.8	20.497
Q9NR31	SAR1A	GTP-binding protein SAR1a	0.0280663	1.02488	0.877674	0.0620098	0.115824	0.993876				51.486	10	7	104	53.5	22.367
Q9Y6B6	SAR1B	GTP-binding protein SAR1b	0.17214	1.00104	0.558143	0.39458	0.436254	0.803747				32.455	8	5	49	44.9	22.41
Q9Y2T3	GDA	Guanine deaminase	0.00013007	2.69727	0.00709398	-1.35291	0.000482736	3.37373	+		+	18.601	9	9	36	24.4	51.002
P52735	VAV2	Guanine nucleotide exchange factor VAV2	0.000162436	1.50735	0.100409	-0.596452	0.000826447	1.80557	+			16.109	8	8	37	11.3	101.29
P63096	GNAI1	Guanine nucleotide-binding protein G(i) subunit alpha-1	0.0282481	-0.421418	0.801559	0.0837571	0.0759064	-0.463296				16.518	14	6	39	47.5	40.361
P04899	GNAI2	Guanine nucleotide-binding protein G(i) subunit alpha-2	0.633074	-0.0733875	0.955599	0.0150983	0.710412	-0.0809366				203.28	19	11	377	64.2	40.45
Q9UBI6	GNG12	Guanine nucleotide-binding protein G(I)/G(S)/G(O) subunit gamma-12	0.830625	-0.070231	0.139897	0.500037	0.467561	-0.320249				22.038	4	4	39	54.2	8.0061
P59768	GNG2	Guanine nucleotide-binding protein G(I)/G(S)/G(O) subunit gamma-2	0.401769	-0.522784	0.183636	-0.986304	0.970358	-0.0296323				18.93	3	3	20	59.2	7.8501
P62873	GNB1	Guanine nucleotide-binding protein G(I)/G(S)/G(T) subunit beta-1	0.00283868	-0.664103	0.271572	0.392339	0.00558047	-0.860273				276.12	15	10	306	58.2	37.377
P62879	GNB2	Guanine nucleotide-binding protein G(I)/G(S)/G(T) subunit beta-2	0.00566822	-0.701822	0.580922	0.239203	0.0183826	-0.821424				198.76	14	6	215	58.2	37.331
P08754	GNAI3	Guanine nucleotide-binding protein G(k) subunit alpha	0.0475091	0.630733	0.972468	0.00923093	0.160674	0.626118				75.729	18	11	131	55.1	40.532
P09471	GNAO1	Guanine nucleotide-binding protein G(o) subunit alpha	0.000204881	-2.70279	0.324454	0.863202	0.00124655	-3.13439	+		+	68.842	10	8	74	33.6	40.05
P50148	GNAQ	Guanine nucleotide-binding protein G(q) subunit alpha	0.0222234	-0.395611	0.892483	-0.0332893	0.0811195	-0.378967				26.677	13	8	46	39.6	42.142
P63092	GNAS	Guanine nucleotide-binding protein G(s) subunit alpha isoforms short	0.64299	-0.043056	0.34236	-0.139729	0.788833	0.0268084				50.145	13	12	179	46.2	45.664
P29992	GNA11	Guanine nucleotide-binding protein subunit alpha-11	0.978648	0.00353241	0.941617	0.0134551	0.984806	-0.00319513				81.848	16	11	161	47.9	42.123
Q14344	GNA13	Guanine nucleotide-binding protein subunit alpha-13	0.40207	0.173164	0.952566	-0.0195681	0.441384	0.182948				55.518	20	20	121	57.8	44.049
P63244	GNB2L1	Guanine nucleotide-binding protein subunit beta-2-like 1	0.0321141	0.615404	0.481084	0.12711	0.156617	0.551849				323.31	19	19	514	71.3	35.076
Q9HAV0	GNB4	Guanine nucleotide-binding protein subunit beta-4	0.0130913	-1.28748	0.439446	0.739638	0.0181601	-1.6573				9.8541	10	5	29	43.2	37.567
Q9BYB4	GNB1L	Guanine nucleotide-binding protein subunit beta-like protein 1	0.914147	0.0530052	0.423975	-0.518552	0.613021	0.312281				2.4345	1	1	2	4.9	35.618
P36915	GNL1	Guanine nucleotide-binding protein-like 1	0.00165266	0.574311	0.357884	0.136081	0.0356275	0.50627				10.06	7	7	21	14.7	68.66
Q9BVP2	GNL3	Guanine nucleotide-binding protein-like 3	0.385021	0.387873	0.505361	0.51858	0.79088	0.128583				4.7555	4	4	8	8.6	61.992
Q8N4P3	HDDC3	Guanosine-3,5-bis(diphosphate) 3-pyrophosphohydrolase MESH1	0.167306	1.03068	0.332549	-1.05293	0.0855767	1.55714				35.926	1	1	8	8.9	20.329
Q02108	GUCY1A3	Guanylate cyclase soluble subunit alpha-3	0.860285	-0.0839618	0.0835197	-1.12757	0.449759	0.479822				3.1165	5	5	8	10	77.452
Q02153	GUCY1B3	Guanylate cyclase soluble subunit beta-1	0.0849853	1.05504	0.0469186	-1.55882	0.02331	1.83445				7.5315	6	6	12	12.9	70.514
Q16774	GUK1	Guanylate kinase	0.946165	0.0192504	0.214631	0.692754	0.369904	-0.327127				19.891	6	6	48	39.6	21.725
Q96PP9	GBP4	Guanylate-binding protein 4	0.11538	0.863601	0.536907	-0.442413	0.148866	1.08481				7.2044	5	5	12	10.8	73.164
P51798	CLCN7	H(+)/Cl(-) exchange transporter 7	0.497302	0.368887	0.762929	-0.271091	0.499904	0.504433				2.466	3	3	5	4.6	88.678
Q9NY12	GAR1	H/ACA ribonucleoprotein complex subunit 1	0.276615	0.815946	0.709073	-0.429078	0.263782	1.03048				2.5055	3	3	22	15.7	22.348
Q9NX24	NHP2	H/ACA ribonucleoprotein complex subunit 2	0.259923	0.684361	0.789572	-0.256194	0.323815	0.812459				2.2815	1	1	3	16.3	17.201
O60832	DKC1	H/ACA ribonucleoprotein complex subunit 4	0.0184243	1.47361	0.242954	-0.425184	0.0522459	1.6862				28.345	12	12	62	26.8	57.673
Q9H0R4	HDHD2	Haloacid dehalogenase-like hydrolase domain-containing protein 2	0.011781	-0.899895	0.678903	0.278166	0.0353364	-1.03898				4.6976	4	4	40	23.2	28.536
Q9BSH5	HDHD3	Haloacid dehalogenase-like hydrolase domain-containing protein 3	0.200153	0.766648	0.202386	0.779997	0.647474	0.37665				71.269	12	12	96	69.7	28
P00738	HP	Haptoglobin	0.143018	-1.02395	0.0568229	1.70332	0.0427952	-1.87561				323.31	27	12	922	63.1	45.205
P00739	HPR	Haptoglobin-related protein	0.200364	-0.98924	0.000127306	2.47116	0.0273694	-2.22482		+		11.525	19	4	14	46.8	39.029
Q9Y6N9	USH1C	Harmonin	0.133231	1.29194	0.225231	-0.699348	0.173121	1.64161				29.334	15	15	47	34.8	62.21
O00165	HAX1	HCLS1-associated protein X-1	0.0225804	0.837475	0.158252	-0.541397	0.0239603	1.10817				4.8249	4	4	13	21.1	31.62
Q53T59	HS1BP3	HCLS1-binding protein 3	0.81432	0.0713628	0.00502359	-1.38502	0.0027712	0.76387				32.398	8	8	46	25.8	42.78
Q7Z4H3	HDDC2	HD domain-containing protein 2	0.0995384	0.905002	0.3075	0.43732	0.370353	0.686342				6.0676	3	3	8	21.6	23.39
Q9H583	HEATR1	HEAT repeat-containing protein 1	0.414236	0.312971	0.153379	0.923855	0.676548	-0.148957				2.8527	3	3	4	1.8	242.37
Q86Y56	HEATR2	HEAT repeat-containing protein 2	0.0376021	0.915616	0.141405	-0.89077	0.00844288	1.361				2.2422	3	3	10	4.1	93.52
Q7Z4Q2	HEATR3	HEAT repeat-containing protein 3	0.668414	0.133399	0.159519	-0.673927	0.247264	0.470363				4.5701	2	2	9	3.5	74.582
Q9P2D3	HEATR5B	HEAT repeat-containing protein 5B	0.0022807	0.950633	0.0518253	0.576399	0.0736235	0.662433				2.7002	1	1	1	0.7	224.3
O43301	HSPA12A	Heat shock 70 kDa protein 12A	0.914288	0.0734328	0.359762	1.10188	0.602025	-0.477505				9.2768	4	4	15	7.6	74.977
P48723	HSPA13	Heat shock 70 kDa protein 13	0.317494	0.447629	0.524586	0.369612	0.613673	0.262823				6.0541	3	3	17	8.7	51.927
Q0VDF9	HSPA14	Heat shock 70 kDa protein 14	0.00702146	1.90332	0.623551	-0.388772	0.032897	2.09771	+			13.7	6	6	20	18.7	54.794
P08107	HSPA1A	Heat shock 70 kDa protein 1A/1B	0.0246201	-0.734112	0.101747	0.821384	0.011093	-1.1448				323.31	33	19	960	59.3	70.051
P34931	HSPA1L	Heat shock 70 kDa protein 1-like	0.832886	-0.236526	0.779514	-0.466215	0.998037	-0.00341876				2.0495	13	2	9	29	70.374
P34932	HSPA4	Heat shock 70 kDa protein 4	0.00211636	0.371783	0.50752	0.0866283	0.0371728	0.328469				312.62	46	43	602	70.1	94.33
O95757	HSPA4L	Heat shock 70 kDa protein 4L	0.0236229	1.66602	0.817626	-0.296173	0.0106185	1.81411				17.882	15	11	20	23.1	94.511
P17066	HSPA6	Heat shock 70 kDa protein 6	0.664104	-0.187878	0.163069	0.735619	0.333415	-0.555688				11.589	9	1	36	13.8	71.027
P11142	HSPA8	Heat shock cognate 71 kDa protein	0.451487	0.110587	0.0779899	0.47979	0.463235	-0.129308				323.31	42	30	1298	63.6	70.897
Q00613	HSF1	Heat shock factor protein 1	0.750104	-0.132896	0.410632	-0.533458	0.795132	0.133833				2.3308	1	1	1	3	57.26
O75506	HSBP1	Heat shock factor-binding protein 1	0.573037	-0.450438	0.678025	0.550544	0.492881	-0.72571				3.7949	2	2	7	47.4	8.5435
Q92598	HSPH1	Heat shock protein 105 kDa	0.000438793	1.30734	0.16072	-0.516564	0.000750391	1.56562	+			197.55	34	31	262	49.2	96.864
Q12931	TRAP1	Heat shock protein 75 kDa, mitochondrial	0.00609919	1.44124	0.0237268	-0.671136	0.0145669	1.77681				216.22	28	28	343	47.4	80.109
P04792	HSPB1	Heat shock protein beta-1	0.0789258	-0.970245	0.750707	-0.241377	0.274113	-0.849556				262.53	15	15	355	68.8	22.782
O14558	HSPB6	Heat shock protein beta-6	0.00105325	-3.736	0.954576	0.0927356	0.0118844	-3.78237	+			115.64	8	8	103	77.5	17.135
Q9UBY9	HSPB7	Heat shock protein beta-7	0.551881	-0.811175	0.232018	-1.97191	0.926658	0.174781				18.286	6	6	28	48.2	18.61
Q9UJY1	HSPB8	Heat shock protein beta-8	0.125629	-1.34071	0.0594271	-1.51903	0.621058	-0.581193				8.1466	4	4	14	21.9	21.604
P07900	HSP90AA1	Heat shock protein HSP 90-alpha	0.000282177	0.637293	0.742711	0.0748148	0.00505704	0.599886				323.31	56	39	1810	61.3	84.659
P08238	HSP90AB1	Heat shock protein HSP 90-beta	0.000157781	0.772762	0.732923	0.0834017	0.00478605	0.731061				323.31	51	30	1107	59.9	83.263
P54652	HSPA2	Heat shock-related 70 kDa protein 2	0.0156227	-1.19245	0.729095	0.14032	0.0606825	-1.26261				140.57	29	17	240	46.3	70.02
Q15477	SKIV2L	Helicase SKI2W	0.302509	0.349867	0.154009	-0.434946	0.223022	0.56734				34.904	15	15	70	17.7	137.75
Q9UK76	HN1	Hematological and neurological expressed 1 protein	0.0154062	1.58857	0.79527	0.180069	0.101305	1.49853				45.779	4	4	47	64.9	16.014
Q9H910	HN1L	Hematological and neurological expressed 1-like protein	0.0561262	0.840846	0.820809	-0.0689462	0.14757	0.875319				26.243	6	6	36	51.6	20.063
P14317	HCLS1	Hematopoietic lineage cell-specific protein	0.876512	0.048121	0.760828	0.152434	0.944905	-0.0280962				69.367	14	14	116	34.6	54.013
P28906	CD34	Hematopoietic progenitor cell antigen CD34	0.000142205	-1.41858	0.933105	-0.0501353	0.00505732	-1.39352	+			4.318	1	1	17	5.2	40.716
P09601	HMOX1	Heme oxygenase 1	0.516453	0.412359	0.719413	0.127228	0.702227	0.348744				19.892	9	9	49	42	32.818
P30519	HMOX2	Heme oxygenase 2	0.00412654	1.13458	0.530863	-0.143699	0.0290233	1.20643				67.118	11	11	119	55.4	36.032
Q9NRV9	HEBP1	Heme-binding protein 1	0.632781	0.259707	0.0850691	1.19259	0.646444	-0.336586				36.051	6	6	41	46.6	21.097
Q9Y5Z4	HEBP2	Heme-binding protein 2	0.38746	-0.448318	0.171112	1.3898	0.099728	-1.14322				65.562	10	10	92	61	22.875
Q8NDA2	HMCN2	Hemicentin-2	0.830732	-0.162957	0.249672	-1.41359	0.547707	0.54384				3.2482	5	5	10	1.3	542.49
P69905	HBA1	Hemoglobin subunit alpha	0.157548	-0.58373	0.0410004	1.39617	0.00108136	-1.28182				225.42	16	12	1701	99.3	15.257
P68871	HBB	Hemoglobin subunit beta	0.078242	-0.625304	0.0962652	1.03096	8.27916e-05	-1.14078				323.31	20	12	2304	97.3	15.998
P02042	HBD	Hemoglobin subunit delta	0.11036	-0.706846	0.0619025	1.41523	0.000347973	-1.41446				85.613	16	8	244	95.9	16.055
P69892	HBG2	Hemoglobin subunit gamma-2	0.653093	-0.45478	0.86934	0.282362	0.606831	-0.595961				49.337	8	7	31	59.9	16.126
P02790	HPX	Hemopexin	0.00988118	-1.00499	0.0161599	0.914071	0.00573162	-1.46202				217.34	23	23	506	46.8	51.676
P05546	SERPIND1	Heparin cofactor 2	0.0416878	-0.805478	0.844786	0.0997518	0.124919	-0.855354				22.216	12	11	125	27.7	57.07
P08581	MET	Hepatocyte growth factor receptor	0.155768	0.550035	0.0517022	-1.31647	0.000514846	1.20827				4.3015	3	2	3	2.5	155.54
O14964	HGS	Hepatocyte growth factor-regulated tyrosine kinase substrate	0.0811258	0.400886	0.387075	-0.270225	0.0530355	0.535998				41.193	14	14	56	19.6	86.191
P41235	HNF4A	Hepatocyte nuclear factor 4-alpha	0.6602	-0.29024	0.379583	0.810963	0.415019	-0.695721				9.243	4	4	25	10.8	52.784
P51858	HDGF	Hepatoma-derived growth factor	0.000647898	0.988983	0.451686	-0.306486	0.00341198	1.14223				166.85	18	17	280	64.6	26.788
Q7Z4V5	HDGFRP2	Hepatoma-derived growth factor-related protein 2	0.0136577	0.634152	0.736592	-0.125997	0.0278118	0.697151				13.037	3	2	26	4.5	74.316
Q9Y3E1	HDGFRP3	Hepatoma-derived growth factor-related protein 3	0.443294	0.601065	0.885535	0.158137	0.584259	0.521997				4.484	3	2	4	15.8	22.619
Q9BQS7	HEPH	Hephaestin	0.163154	1.17736	0.315111	0.750703	0.497347	0.802005				62.174	19	19	107	22.7	130.45
Q5SSJ5	HP1BP3	Heterochromatin protein 1-binding protein 3	0.951624	-0.0291993	0.0338886	1.35823	0.257571	-0.708316				37.932	13	13	104	23.1	61.206
Q99729	HNRNPAB	Heterogeneous nuclear ribonucleoprotein A/B	0.182283	0.694465	0.17467	0.627837	0.597221	0.380547				77.297	8	8	121	20.8	36.224
Q13151	HNRNPA0	Heterogeneous nuclear ribonucleoprotein A0	0.348387	0.521362	0.193032	0.895773	0.922887	0.073476				77.853	9	9	77	40	30.84
P09651	HNRNPA1	Heterogeneous nuclear ribonucleoprotein A1	0.466827	0.330847	0.202721	0.891201	0.849793	-0.114754				323.31	23	23	524	54.6	38.746
P51991	HNRNPA3	Heterogeneous nuclear ribonucleoprotein A3	0.491477	0.256117	0.251124	0.781357	0.786543	-0.134562				323.31	24	24	521	51.9	39.594
Q14103	HNRNPD	Heterogeneous nuclear ribonucleoprotein D0	0.269985	0.398413	0.151467	0.745867	0.95804	0.025479				104.41	16	15	258	32.4	38.434
O14979	HNRNPDL	Heterogeneous nuclear ribonucleoprotein D-like	0.774488	0.143832	0.31127	0.981265	0.600951	-0.3468				26.766	11	10	61	19.3	46.437
P52597	HNRNPF	Heterogeneous nuclear ribonucleoprotein F	0.0254483	0.624847	0.728733	-0.0692806	0.0805021	0.659487				224.43	18	16	337	61	45.671
P31943	HNRNPH1	Heterogeneous nuclear ribonucleoprotein H	0.0775934	0.443854	0.215882	0.388567	0.397035	0.249571				261.03	15	8	343	45.9	49.229
P55795	HNRNPH2	Heterogeneous nuclear ribonucleoprotein H2	0.0455993	0.402449	0.891749	0.0319904	0.15634	0.386454				103.73	14	8	161	44.5	49.263
P31942	HNRNPH3	Heterogeneous nuclear ribonucleoprotein H3	0.296379	0.359171	0.306663	0.512415	0.816415	0.102963				63.144	7	5	96	24	36.926
[truncated: 2,865 more rows]
