# Supplementary material for: Proteomic profiling identifies markers for inflammation-related tumor–fibroblast interaction
Source: Clin Proteomics. 2017 Oct 6;14:33. doi: 10.1186/s12014-017-9168-7 (PMC5689177; doi:10.1186/s12014-017-9168-7)
Supplement: Supplementary file 3 — Additional file 3. Table S2. Significantly altered proteins in colorectal tumors. [file 12014_2017_9168_MOESM3_ESM.xlsx]

## Sheet: Tabelle1
Acc #	Gene name	Protein name	Tumor vs. Normal p-value	Tumor vs Normal log2FC	Tumor vs. Normal MP significant	SC (Isella) a
P36952	SERPINB5	Serpin B5	4.00877e-07	6.99575	+	0.006
Q6UX06	OLFM4	Olfactomedin-4	0.000568867	4.25112	+	0.0046
O43291	SPINT2	Kunitz-type protease inhibitor 2	0.00639397	4.21441	+	0.001
Q14767	LTBP2	Latent-transforming growth factor beta-binding protein 2	5.35069e-08	3.94133	+	0.9862
P05062	ALDOB	Fructose-bisphosphate aldolase B	0.00115835	3.86819	+	0.0047
Q8WWI1	LMO7	LIM domain only protein 7	0.000805043	3.60698	+	0.0058
Q8NFJ5	GPRC5A	Retinoic acid-induced protein 3	3.46834e-07	3.57342	+	0.0006
Q9H1I8	ASCC2	Activating signal cointegrator 1 complex subunit 2	0.000278739	3.52068	+	0.0197
Q9BYZ8	REG4	Regenerating islet-derived protein 4	0.00168829	3.46739	+	0.0054
P01033	TIMP1	Metalloproteinase inhibitor 1	3.70639e-08	3.38224	+	0.0776
Q14766	LTBP1	Latent-transforming growth factor beta-binding protein 1	4.81541e-05	3.33061	+	0.1881
Q03405	PLAUR	Urokinase plasminogen activator surface receptor	1.85724e-05	3.28648	+	0.0854
P35442	THBS2	Thrombospondin-2	0.0035907	3.01482	+	0.7368
P46087	NOP2	Probable 28S rRNA (cytosine(4447)-C(5))-methyltransferase	1.45889e-05	2.90914	+	0.0169
P16444	DPEP1	Dipeptidase 1	0.0279719	2.83795	+	0.0447
Q9H3R2	MUC13	Mucin-13	0.000288309	2.81151	+	0
Q9Y6Q1	CAPN6	Calpain-6	0.00551396	2.78338	+	0.097
Q14435	GALNT3	Polypeptide N-acetylgalactosaminyltransferase 3	0.00259035	2.71115	+	0.0029
Q9Y2T3	GDA	Guanine deaminase	0.00013007	2.69727	+	0.1268
Q8WVV4	POF1B	Protein POF1B	0.0122187	2.58814	+	0.008
P32322	PYCR1	Pyrroline-5-carboxylate reductase 1, mitochondrial	0.00358958	2.57765	+	0.0018
Q6W4X9	MUC6	Mucin-6	0.0191417	2.56714	+	0.0085
P06731	CEACAM5	Carcinoembryonic antigen-related cell adhesion molecule 5	1.08468e-08	2.4788	+	0
Q15061	WDR43	WD repeat-containing protein 43	5.91534e-05	2.46321	+	0.0147
Q56VL3	OCIAD2	OCIA domain-containing protein 2	0.0124756	2.4587	+	0.0029
P31350	RRM2	Ribonucleoside-diphosphate reductase subunit M2	0.00470176	2.44326	+	0.0087
Q9HC07	TMEM165	Transmembrane protein 165	0.00206004	2.44077	+	0.03
Q86SF2	GALNT7	N-acetylgalactosaminyltransferase 7	0.00510216	2.42459	+	0.0553
Q9HAV7	GRPEL1	GrpE protein homolog 1, mitochondrial	0.00267701	2.42351	+	0.0354
Q14126	DSG2	Desmoglein-2	0.02664	2.42255	+	0.0001
P51532	SMARCA4	Transcription activator BRG1	0.000552987	2.39792	+	0.0215
P05783	KRT18	Keratin, type I cytoskeletal 18	0.00506393	2.39547	+	0.0001
O15427	SLC16A3	Monocarboxylate transporter 4	0.00364261	2.38595	+	0.058
Q8NB16	MLKL	Mixed lineage kinase domain-like protein	0.00222407	2.36604	+	0.0964
P49006	MARCKSL1	MARCKS-related protein	0.000582378	2.34607	+	0.0207
P17813	ENG	Endoglin	0.000128225	2.31291	+	0.7973
O00541	PES1	Pescadillo homolog	0.000730159	2.30943	+	0.0291
Q96SQ9	CYP2S1	Cytochrome P450 2S1	0.00261529	2.30453	+	0.0016
O00469	PLOD2	Procollagen-lysine,2-oxoglutarate 5-dioxygenase 2	0.000877962	2.29834	+	0.3974
O00515	LAD1	Ladinin-1	0.00686867	2.27782	+	0.0014
Q96AY3	FKBP10	Peptidyl-prolyl cis-trans isomerase FKBP10	0.00125226	2.22146	+	0.3595
Q9BV68	RNF126	E3 ubiquitin-protein ligase RNF126	0.000384557	2.21453	+	0.0196
Q4L180	FILIP1L	Filamin A-interacting protein 1-like	0.00515002	2.20959	+	0.2835
P27658	COL8A1	Collagen alpha-1(VIII) chain	0.019117	2.18592	+	0.9997
Q16651	PRSS8	Prostasin	0.000839003	2.18464	+	0.0026
O76021	RSL1D1	Ribosomal L1 domain-containing protein 1	0.00267614	2.17316	+	0.0092
O43493	TGOLN2	Trans-Golgi network integral membrane protein 2	0.00190278	2.16589	+	0.0089
Q96C36	PYCR2	Pyrroline-5-carboxylate reductase 2	0.0157242	2.16305	+	0.0169
Q12884	FAP	Seprase	0.0345836	2.16242	*	0.8957
P62760	VSNL1	Visinin-like protein 1	0.0067265	2.16079	+	0.002
P56182	RRP1	Ribosomal RNA processing protein 1 homolog A	0.000884624	2.13559	+	0.0757
Q14376	GALE	UDP-glucose 4-epimerase	0.0109352	2.13334	+	0.0074
O15027	SEC16A	Protein transport protein Sec16A	0.00386728	2.12344	+	0.0219
P15924	DSP	Desmoplakin	0.0202303	2.10874	+	0.0076
Q99715	COL12A1	Collagen alpha-1(XII) chain	0.00235381	2.09998	+	0.994
Q8TE68	EPS8L1	Epidermal growth factor receptor kinase substrate 8-like protein 1	0.00291112	2.09889	+	0.0035
Q13751	LAMB3	Laminin subunit beta-3	0.000332904	2.09053	+	0.0032
Q8WVQ1	CANT1	Soluble calcium-activated nucleotidase 1	0.00462298	2.08938	+	0.0161
Q99674	CGREF1	Cell growth regulator with EF hand domain protein 1	0.00151501	2.07482	+	0.0124
Q16270	IGFBP7	Insulin-like growth factor-binding protein 7	0.00043531	2.07138	+	0.9959
P20591	MX1	Interferon-induced GTP-binding protein Mx1	0.000757619	2.06471	+	0.0908
Q96D15	RCN3	Reticulocalbin-3	0.000201632	2.06131	+	0.7461
Q01650	SLC7A5	Large neutral amino acids transporter small subunit 1	0.000175658	2.05171	+	0.0112
Q14061	COX17	Cytochrome c oxidase copper chaperone	0.00310764	2.05146	+	0.0277
Q9H307	PNN	Pinin	0.00555454	2.02662	+	0.0254
Q13439	GOLGA4	Golgin subfamily A member 4	0.00527359	2.02414	+	0.0494
O95302	FKBP9	Peptidyl-prolyl cis-trans isomerase FKBP9	0.000260272	2.00573	+	0.083
Q9BQ13	KCTD14	BTB/POZ domain-containing protein KCTD14	0.000338315	2.00276	+	0.0011
Q08170	SRSF4	Serine/arginine-rich splicing factor 4	0.00135579	1.99986	+	0.0405
Q9BQG0	MYBBP1A	Myb-binding protein 1A	0.000423608	1.99466	+	0.0447
Q9Y2L1	DIS3	Exosome complex exonuclease RRP44	0.00577609	1.98398	+	0.0058
Q9NZU5	LMCD1	LIM and cysteine-rich domains protein 1	2.42647e-05	1.9836	+	0.1483
Q12996	CSTF3	Cleavage stimulation factor subunit 3	0.00130631	1.97757	+	0.0361
O75694	NUP155	Nuclear pore complex protein Nup155	0.00339175	1.95414	+	0.0146
Q09161	NCBP1	Nuclear cap-binding protein subunit 1	0.00359698	1.94337	+	0.0205
P09486	SPARC	SPARC	0.0103717	1.94297	+	0.983
Q92544	TM9SF4	Transmembrane 9 superfamily member 4	0.0058011	1.93013	+	0.022
Q8IXB1	DNAJC10	DnaJ homolog subfamily C member 10	0.000199774	1.92993	+	0.0535
Q8NCL4	GALNT6	Polypeptide N-acetylgalactosaminyltransferase 6	1.13964e-05	1.92981	+	0.0381
Q9Y6D9	MAD1L1	Mitotic spindle assembly checkpoint protein MAD1	0.00135556	1.92977	+	0.0357
Q13907	IDI1	Isopentenyl-diphosphate Delta-isomerase 1	0.00543783	1.91013	+	0.0269
Q14517	FAT1	Protocadherin Fat 1	0.00800647	1.90966	+	0.0651
Q13257	MAD2L1	Mitotic spindle assembly checkpoint protein MAD2A	0.00815586	1.90862	+	0.0107
Q9H936	SLC25A22	Mitochondrial glutamate carrier 1	0.00342541	1.90775	+	0.0548
Q0VDF9	HSPA14	Heat shock 70 kDa protein 14	0.00702146	1.90332	+	0.0416
Q08379	GOLGA2	Golgin subfamily A member 2	0.0117512	1.89489	+	0.0489
P13674	P4HA1	Prolyl 4-hydroxylase subunit alpha-1	2.82842e-05	1.88129	+	0.1393
Q8NBN3	TMEM87A	Transmembrane protein 87A	0.00822741	1.87699	+	0.0139
P35269	GTF2F1	General transcription factor IIF subunit 1	0.00184417	1.8669	+	0.0218
Q6RW13	AGTRAP	Type-1 angiotensin II receptor-associated protein	0.000237317	1.85742	+	0.0662
Q9Y3A6	TMED5	Transmembrane emp24 domain-containing protein 5	0.00767157	1.84938	+	0.0491
Q9Y282	ERGIC3	Endoplasmic reticulum-Golgi intermediate compartment protein 3	0.00538762	1.83691	+	0.0239
Q86X29	LSR	Lipolysis-stimulated lipoprotein receptor	0.00212822	1.83351	+	0.0011
Q9NR30	DDX21	Nucleolar RNA helicase 2	0.00129032	1.82876	+	0.0171
Q9UQ35	SRRM2	Serine/arginine repetitive matrix protein 2	0.00516443	1.8271	+	0.0193
P29728	OAS2	2-5-oligoadenylate synthase 2	0.00421258	1.8228	+	0.238
Q9BST9	RTKN	Rhotekin	0.000336173	1.82081	+	0.0063
O94992	HEXIM1	Protein HEXIM1	0.000715185	1.8207	+	0.0562
O75976	CPD	Carboxypeptidase D	0.0109899	1.81987	+	0.0896
P49137	MAPKAPK2	MAP kinase-activated protein kinase 2	0.000792888	1.81754	+	0.0705
Q9Y4K0	LOXL2	Lysyl oxidase homolog 2	0.00307114	1.80885	+	0.9748
P13164	IFITM1	Interferon-induced transmembrane protein 1	0.00861584	1.80616	+	0.0112
Q9P258	RCC2	Protein RCC2	0.00951714	1.80176	+	0.0188
O75400	PRPF40A	Pre-mRNA-processing factor 40 homolog A	0.00543859	1.79631	+	0.0177
Q9UH62	ARMCX3	Armadillo repeat-containing X-linked protein 3	0.00715434	1.79416	+	0.0936
Q9H4L5	OSBPL3	Oxysterol-binding protein-related protein 3	0.00246086	1.78812	+	0.0118
P54753	EPHB3	Ephrin type-B receptor 3	0.000900231	1.78546	+	0.0141
Q03701	CEBPZ	CCAAT/enhancer-binding protein zeta	0.00120884	1.78336	+	0.0155
Q969L2	MAL2	Protein MAL2	0.00502858	1.77447	+	0.0007
P27701	CD82	CD82 antigen	0.000835909	1.75729	+	0.0649
O43490	PROM1	Prominin-1	0.000106857	1.75621	+	0.0012
P52701	MSH6	DNA mismatch repair protein Msh6	0.0068995	1.74645	+	0.0126
Q8WWM7	ATXN2L	Ataxin-2-like protein	0.00231673	1.74527	+	0.0276
Q8IUX7	AEBP1	Adipocyte enhancer-binding protein 1	0.000489257	1.74141	+	0.9308
O00142	TK2	Thymidine kinase 2, mitochondrial	0.00267851	1.73603	+	0.0602
P22897	MRC1	Macrophage mannose receptor 1	0.0146986	-1.26585	*	1
O75781	PALM	Paralemmin-1	0.00334171	-1.74571	+	0.5848
P51884	LUM	Lumican	3.39093e-05	-1.75866	+	0.5385
Q9Y2J2	EPB41L3	Band 4.1-like protein 3	0.000113682	-1.77314	+	0.892
A8TX70	COL6A5	Collagen alpha-5(VI) chain	0.00706148	-1.77759	+	0.9815
Q14956	GPNMB	Transmembrane glycoprotein NMB	0.00504382	-1.792	+	0.9782
P55268	LAMB2	Laminin subunit beta-2	0.00320404	-1.79759	+	0.1451
Q9NZN4	EHD2	EH domain-containing protein 2	0.000606838	-1.80539	+	0.8956
O43866	CD5L	CD5 antigen-like	0.0108969	-1.82312	+	1
Q969G5	PRKCDBP	Protein kinase C delta-binding protein	0.00342154	-1.83436	+	0.6058
Q9H008	LHPP	Phospholysine phosphohistidine inorganic pyrophosphate phosphatase	0.00948665	-1.8996	+	0.09
Q9Y2Q0	ATP8A1	Phospholipid-transporting ATPase IA	0.00827879	-1.90604	+	0.2312
Q15661	TPSAB1	Tryptase alpha/beta-1	0.00078981	-1.9101	+	0.9205
P23219	PTGS1	Prostaglandin G/H synthase 1	3.22441e-05	-1.92119	+	0.7009
P50993	ATP1A2	Sodium/potassium-transporting ATPase subunit alpha-2	0.00517094	-1.92339	+	0.7792
P28161	GSTM2	Glutathione S-transferase Mu 2	0.000449179	-1.92342	+	0.671
Q86UX2	ITIH5	Inter-alpha-trypsin inhibitor heavy chain H5	7.17837e-05	-1.93075	+	0.6991
Q14508	WFDC2	WAP four-disulfide core domain protein 2	0.0144444	-1.94394	+	0.0007
Q8N126	CADM3	Cell adhesion molecule 3	0.000505864	-1.96332	+	0.9568
P02652	APOA2	Apolipoprotein A-II	1.29055e-06	-1.98845	+	0.0126
O95810	SDPR	Serum deprivation-response protein	0.0139462	-1.99921	+	0.9939
P50895	BCAM	Basal cell adhesion molecule	0.000217332	-2.004	+	0.0798
Q16853	AOC3	Membrane primary amine oxidase	0.000111266	-2.02144	+	0.9482
P14207	FOLR2	Folate receptor beta	0.00190319	-2.02838	+	0.9477
P00488	F13A1	Coagulation factor XIII A chain	1.87438e-06	-2.04002	+	0.7336
P60201	PLP1	Myelin proteolipid protein	0.00130886	-2.04379	+	0.963
P12277	CKB	Creatine kinase B-type	0.00180973	-2.09259	+	0.0828
Q9Y281	CFL2	Cofilin-2	0.0139366	-2.11466	+	0.3796
Q9NRL3	STRN4	Striatin-4	0.00216999	-2.15113	+	0.0285
P27338	MAOB	Amine oxidase [flavin-containing] B	0.00674984	-2.16021	+	0.192
Q6NZI2	PTRF	Polymerase I and transcript release factor	0.0142543	-2.20737	+	0.3387
Q9BW30	TPPP3	Tubulin polymerization-promoting protein family member 3	0.000518943	-2.26719	+	0.1555
P17677	GAP43	Neuromodulin	0.000260875	-2.28494	+	0.9665
Q2UY09	COL28A1	Collagen alpha-1(XXVIII) chain	0.00574448	-2.28763	+	0.3963
P07998	RNASE1	Ribonuclease pancreatic	0.00833174	-2.2933	+	0.0005
P17661	DES	Desmin	0.0269253	-2.35644	+	0.5582
Q15124	PGM5	Phosphoglucomutase-like protein 5	0.00389945	-2.35757	+	0.5809
P11532	DMD	Dystrophin	0.00256555	-2.36127	+	0.3507
P32004	L1CAM	Neural cell adhesion molecule L1	0.000339185	-2.36545	+	0.2382
P06870	KLK1	Kallikrein-1	0.0148977	-2.42541	+	0.0007
Q01484	ANK2	Ankyrin-2	1.30146e-05	-2.4397	+	0.6969
Q13361	MFAP5	Microfibrillar-associated protein 5	0.00160905	-2.45262	+	0.9357
Q07507	DPT	Dermatopontin	1.93073e-08	-2.4773	+	0.9075
P05413	FABP3	Fatty acid-binding protein, heart	3.9605e-05	-2.4987	+	0.2229
P15088	CPA3	Mast cell carboxypeptidase A	0.000119742	-2.58065	+	0.9939
Q8NHY0	B4GALNT2	Beta-1,4 N-acetylgalactosaminyltransferase 2	0.000318714	-2.59015	+	0.0156
P22676	CALB2	Calretinin	0.00113116	-2.60708	+	0.0116
O94811	TPPP	Tubulin polymerization-promoting protein	7.22377e-05	-2.62607	+	0.0094
P02511	CRYAB	Alpha-crystallin B chain	0.00340647	-2.63129	+	0.8835
P09471	GNAO1	Guanine nucleotide-binding protein G(o) subunit alpha	0.000204881	-2.70279	+	0.6507
Q687X5	STEAP4	Metalloreductase STEAP4	0.00752138	-2.74992	+	0.5263
P07585	DCN	Decorin	1.06536e-05	-2.75366	+	0.8235
O76070	SNCG	Gamma-synuclein	1.84067e-05	-2.82623	+	0.794
Q6UWY5	OLFML1	Olfactomedin-like protein 1	0.00012073	-2.88404	+	0.959
O94875	SORBS2	Sorbin and SH3 domain-containing protein 2	0.00112718	-2.92296	+	0.0748
Q9BXN1	ASPN	Asporin	0.00133833	-2.92919	+	0.9938
Q13642	FHL1	Four and a half LIM domains protein 1	0.00417996	-2.94869	+	0.9807
P09936	UCHL1	Ubiquitin carboxyl-terminal hydrolase isozyme L1	0.00012643	-2.97336	+	0.68
P51888	PRELP	Prolargin	0.000382339	-2.99091	+	0.812
P40879	SLC26A3	Chloride anion exchanger	0.0010974	-3.23231	+	0.0084
P41219	PRPH	Peripherin	0.000389233	-3.24407	+	0.5714
P00326	ADH1C	Alcohol dehydrogenase 1C	0.00325827	-3.31822	+	0.2212
Q8WZ42	TTN	Titin	7.61117e-05	-3.32299	+	0.4056
P13591	NCAM1	Neural cell adhesion molecule 1	2.1881e-05	-3.38567	+	0.9844
P23946	CMA1	Chymase	0.000172926	-3.52277	+	1
Q13683	ITGA7	Integrin alpha-7	0.00315175	-3.54856	+	0.1577
P10645	CHGA	Chromogranin-A	0.0349476	-3.70041	+	0.5025
P22105	TNXB	Tenascin-X	8.69682e-06	-3.73572	+	0.3224
O14558	HSPB6	Heat shock protein beta-6	0.00105325	-3.736	+	0.2331
P15090	FABP4	Fatty acid-binding protein, adipocyte	2.57737e-05	-4.00615	+	0.9559
P20774	OGN	Mimecan	2.41415e-05	-4.11123	+	0.9811
Q96Q06	PLIN4	Perilipin-4	0.0360374	-4.21146	+	0.702
O15061	SYNM	Synemin	0.00478716	-4.34652	+	0.6269
