# Supplementary material for: Proteomic profiling identifies markers for inflammation-related tumor–fibroblast interaction
Source: Clin Proteomics. 2017 Oct 6;14:33. doi: 10.1186/s12014-017-9168-7 (PMC5689177; doi:10.1186/s12014-017-9168-7)
Supplement: Supplementary file 4 — Additional file 4. Table S3. GO-term enrichment analysis based on biological process. [file 12014_2017_9168_MOESM4_ESM.xlsx]

## Sheet: ClueGO Results
GO-ID	GO-Term	Ontology Source	Term Pvalue	Term PValue Corrected with Bonferroni step down	Group PValue	Group PValue Corrected with Bonferroni step down	GOLevels	GOGroups	% Associated Genes	Nr. Genes	Associated Genes Found
GO:0022617	extracellular matrix disassembly	GO_BiologicalProcess-GOA_23.02.2017_10h01	3.33835e-08	9.34737e-07	3.33835e-08	2.00301e-07	[4, 5]	Group0	13.0435	6	[CMA1, DCN, ENG, FAP, LAMB3, TPSAB1]
GO:0030198	extracellular matrix organization	GO_BiologicalProcess-GOA_23.02.2017_10h01	1.96774e-16	5.70644e-15	1.96774e-16	1.37742e-15	[4]	Group1	9.58904	14	[CMA1, COL12A1, COL14A1, COL8A1, DCN, DPT, ENG, FAP, LAMB2, LAMB3, LOXL2, SERPINB5, SPARC, TPSAB1]
GO:0030199	collagen fibril organization	GO_BiologicalProcess-GOA_23.02.2017_10h01	9.05117e-07	2.26279e-05	9.05117e-07	3.62047e-06	[4, 5]	Group2	21.0526	4	[COL12A1, COL14A1, DPT, LOXL2]
GO:0008217	regulation of blood pressure	GO_BiologicalProcess-GOA_23.02.2017_10h01	0.00109934	0.00549672	0.00109934	0.00109934	[3, 5]	Group3	5.76923	3	[CMA1, CPA3, ENG]
GO:0003073	regulation of systemic arterial blood pressure	GO_BiologicalProcess-GOA_23.02.2017_10h01	9.39715e-05	0.0013156	0.00109934	0.00109934	[4, 6]	Group3	13.0435	3	[CMA1, CPA3, ENG]
GO:0090287	regulation of cellular response to growth factor stimulus	GO_BiologicalProcess-GOA_23.02.2017_10h01	0.00250849	0.00501699	0.000865419	0.00173084	[3, 4, 6]	Group4	4.34783	3	[ASPN, DCN, ENG]
GO:0090288	negative regulation of cellular response to growth factor stimulus	GO_BiologicalProcess-GOA_23.02.2017_10h01	0.00046801	0.00374408	0.000865419	0.00173084	[3, 4, 5, 6, 7]	Group4	7.69231	3	[ASPN, DCN, ENG]
GO:0007179	transforming growth factor beta receptor signaling pathway	GO_BiologicalProcess-GOA_23.02.2017_10h01	0.0026149	0.0026149	0.000865419	0.00173084	[5, 6, 7, 8]	Group4	4.28571	3	[ASPN, ENG, LTBP2]
GO:0007492	endoderm development	GO_BiologicalProcess-GOA_23.02.2017_10h01	0.000257988	0.00232189	6.77121e-06	2.03136e-05	[4]	Group5	9.375	3	[COL12A1, COL8A1, LAMB3]
GO:0044243	multicellular organismal catabolic process	GO_BiologicalProcess-GOA_23.02.2017_10h01	1.47404e-05	0.000250588	6.77121e-06	2.03136e-05	[4]	Group5	10.8108	4	[COL12A1, COL6A5, COL8A1, FAP]
GO:0044259	multicellular organismal macromolecule metabolic process	GO_BiologicalProcess-GOA_23.02.2017_10h01	3.07043e-06	6.14086e-05	6.77121e-06	2.03136e-05	[4]	Group5	9.09091	5	[COL12A1, COL6A5, COL8A1, ENG, FAP]
GO:0001704	formation of primary germ layer	GO_BiologicalProcess-GOA_23.02.2017_10h01	0.000626374	0.00375824	6.77121e-06	2.03136e-05	[3, 4, 5, 6, 7]	Group5	6.97674	3	[COL12A1, COL8A1, LAMB3]
GO:0007369	gastrulation	GO_BiologicalProcess-GOA_23.02.2017_10h01	0.00201739	0.00605218	6.77121e-06	2.03136e-05	[4, 5, 6]	Group5	4.6875	3	[COL12A1, COL8A1, LAMB3]
GO:0030574	collagen catabolic process	GO_BiologicalProcess-GOA_23.02.2017_10h01	1.17452e-05	0.000223158	6.77121e-06	2.03136e-05	[4, 5, 6]	Group5	11.4286	4	[COL12A1, COL6A5, COL8A1, FAP]
GO:0032963	collagen metabolic process	GO_BiologicalProcess-GOA_23.02.2017_10h01	2.54634e-06	5.34732e-05	6.77121e-06	2.03136e-05	[5]	Group5	9.43396	5	[COL12A1, COL6A5, COL8A1, ENG, FAP]
GO:0001706	endoderm formation	GO_BiologicalProcess-GOA_23.02.2017_10h01	0.000191328	0.00191328	6.77121e-06	2.03136e-05	[4, 5, 6, 7, 8]	Group5	10.3448	3	[COL12A1, COL8A1, LAMB3]
GO:0035987	endodermal cell differentiation	GO_BiologicalProcess-GOA_23.02.2017_10h01	0.000171916	0.00189107	6.77121e-06	2.03136e-05	[5, 6, 7, 8, 9]	Group5	10.7143	3	[COL12A1, COL8A1, LAMB3]
GO:0001935	endothelial cell proliferation	GO_BiologicalProcess-GOA_23.02.2017_10h01	0.000626374	0.00375824	3.48561e-07	1.7428e-06	[4]	Group6	6.97674	3	[ENG, LOXL2, SPARC]
GO:0090132	epithelium migration	GO_BiologicalProcess-GOA_23.02.2017_10h01	0.000565242	0.00395669	3.48561e-07	1.7428e-06	[4]	Group6	4.30108	4	[DCN, FAP, LOXL2, SPARC]
GO:0001501	skeletal system development	GO_BiologicalProcess-GOA_23.02.2017_10h01	8.16522e-05	0.00122478	3.48561e-07	1.7428e-06	[4, 5]	Group6	4.6729	5	[AEBP1, COL12A1, ENG, LOXL2, SPARC]
GO:0072358	cardiovascular system development	GO_BiologicalProcess-GOA_23.02.2017_10h01	1.72595e-06	3.7971e-05	3.48561e-07	1.7428e-06	[4, 5, 6]	Group6	4	8	[CMA1, COL8A1, DCN, ENG, FAP, LOXL2, SPARC, THBS2]
GO:0001944	vasculature development	GO_BiologicalProcess-GOA_23.02.2017_10h01	1.53823e-06	3.53794e-05	3.48561e-07	1.7428e-06	[4, 5, 6, 7]	Group6	4.06091	8	[CMA1, COL8A1, DCN, ENG, FAP, LOXL2, SPARC, THBS2]
GO:0031960	response to corticosteroid	GO_BiologicalProcess-GOA_23.02.2017_10h01	0.00175447	0.00701787	3.48561e-07	1.7428e-06	[5, 6]	Group6	4.91803	3	[ENG, IGFBP7, SPARC]
GO:0001568	blood vessel development	GO_BiologicalProcess-GOA_23.02.2017_10h01	1.26416e-06	3.03399e-05	3.48561e-07	1.7428e-06	[3, 5, 6, 7, 8]	Group6	4.16667	8	[CMA1, COL8A1, DCN, ENG, FAP, LOXL2, SPARC, THBS2]
GO:0010631	epithelial cell migration	GO_BiologicalProcess-GOA_23.02.2017_10h01	0.000565242	0.00395669	3.48561e-07	1.7428e-06	[5, 6, 7]	Group6	4.30108	4	[DCN, FAP, LOXL2, SPARC]
GO:1901342	regulation of vasculature development	GO_BiologicalProcess-GOA_23.02.2017_10h01	1.64458e-05	0.000263132	3.48561e-07	1.7428e-06	[4, 5, 6, 7, 8]	Group6	6.49351	5	[CMA1, DCN, ENG, SPARC, THBS2]
GO:1901343	negative regulation of vasculature development	GO_BiologicalProcess-GOA_23.02.2017_10h01	0.000171916	0.00189107	3.48561e-07	1.7428e-06	[3, 4, 5, 6, 7, 8, 9]	Group6	10.7143	3	[DCN, SPARC, THBS2]
GO:0048514	blood vessel morphogenesis	GO_BiologicalProcess-GOA_23.02.2017_10h01	3.58543e-07	9.32212e-06	3.48561e-07	1.7428e-06	[3, 4, 6, 7, 8, 9]	Group6	4.90798	8	[CMA1, COL8A1, DCN, ENG, FAP, LOXL2, SPARC, THBS2]
GO:0001525	angiogenesis	GO_BiologicalProcess-GOA_23.02.2017_10h01	1.36599e-07	3.68816e-06	3.48561e-07	1.7428e-06	[3, 4, 5, 7, 8, 9, 10]	Group6	5.55556	8	[CMA1, COL8A1, DCN, ENG, FAP, LOXL2, SPARC, THBS2]
GO:0043542	endothelial cell migration	GO_BiologicalProcess-GOA_23.02.2017_10h01	0.000116875	0.00151938	3.48561e-07	1.7428e-06	[6, 7, 8]	Group6	6.45161	4	[DCN, FAP, LOXL2, SPARC]
GO:2000181	negative regulation of blood vessel morphogenesis	GO_BiologicalProcess-GOA_23.02.2017_10h01	0.000171916	0.00189107	3.48561e-07	1.7428e-06	[4, 5, 6, 7, 8, 9, 10]	Group6	10.7143	3	[DCN, SPARC, THBS2]
GO:0045765	regulation of angiogenesis	GO_BiologicalProcess-GOA_23.02.2017_10h01	1.26367e-05	0.00022746	3.48561e-07	1.7428e-06	[4, 5, 6, 7, 8, 9, 10, 11]	Group6	6.84932	5	[CMA1, DCN, ENG, SPARC, THBS2]
GO:0016525	negative regulation of angiogenesis	GO_BiologicalProcess-GOA_23.02.2017_10h01	0.000153837	0.00184604	3.48561e-07	1.7428e-06	[4, 5, 6, 7, 8, 9, 10, 11, 12]	Group6	11.1111	3	[DCN, SPARC, THBS2]
